# Supplementary material for: NudCL2 is required for cytokinesis by stabilizing RCC2 with Hsp90 at the midbody
Source: Protein Cell. 2024 May 27;15(10):766–82. doi: 10.1093/procel/pwae025 (PMC11443449; doi:10.1093/procel/pwae025)
Supplement: pwae025_suppl_Supplementary_Dataset_S1 [file pwae025_suppl_supplementary_dataset_s1.xlsx]

## Sheet: Legend
Dataset S1
1. Quantitative proteomic analysis in NudCL2 KO-1 and WT HEK-293 cells.
2. Quantitative proteomic analysis in NudCL2 KO-2 and WT HEK-293 cells.
This file contains following dataset:
1. KO-1_vs_WT: Differential expression analysis of proteins between NudCL2 KO-1 and WT cells. (n=3).
2. KO-2_vs_WT: Differential expression analysis of proteins between NudCL2 KO-2 and WT cells. (n=3).
Descriptions:
Quantitative proteomic analysis based on the isobaric tags for relative and absolute quantitation (iTRAQ) labeling in WT and NudCL2 KO-1 HEK-293 cells.
Up-regulated proteins (KO-1/WT or KO-2/WT fold change >1.2 and p< 0.05) were shaded in red;
Down-regulated proteins (KO-1/WT or KO-2/WT fold change <0.83 and p< 0.05) were shaded in green.

## Sheet: KO-1_vs_WT
1. Quantitative proteomic analysis in NudCL2 KO-1 and WT HEK-293 cells.
Accession	Symbol	Description	KO-1-1/REF	KO-1-2/REF	KO-1-3/REF	WT-1/REF	WT-2/REF	WT-3/REF	KO-1/WT	t test p value
Q9BXA5	SUCR1	Succinate receptor 1	1.81494		1.80095	0.531103		0.465055	3.62984	0.000663451
Q6NUP7	PP4R4	Serine/threonine-protein phosphatase 4 regulatory subunit 4	1.64033	1.74266	1.42482	0.51415	0.752963	0.643138	2.51684	0.00114996
Q8TE01	Q8TE01	DERP12 (Dermal papilla derived protein 12)	1.58231	1.81047	1.35936	0.596499	0.712853	0.689045	2.37797	0.00244246
Q6NT15	Q6NT15	STON2 protein (Fragment)	1.50406	1.74636	1.48992	0.678216	0.783947	0.599173	2.29964	0.00083493
Q7Z5H4	VN1R5	Vomeronasal type-1 receptor 5	1.52814	1.41285	1.43499	0.559114	0.904132	0.720196	2.00417	0.00229921
E5RMA8	E5RMA8	Cellular tumor antigen p53	1.17973	1.45758		0.655095	0.671952		1.98735	0.0422908
H3BRS0	H3BRS0	Transporter (Fragment)	1.51178		1.26841	0.651955		0.748168	1.98567	0.0341277
B4DVR2	B4DVR2	cDNA FLJ58127, highly similar to Thymidine phosphorylase (EC 2.4.2.4)	1.48357	1.73266		0.798062	0.846686		1.95546	0.0251025
H0YNS7	H0YNS7	Cilia- and flagella-associated protein 161 (Fragment)	1.34789	1.49355		0.699713	0.832863		1.85403	0.0219863
A0A0J9YWM6	A0A0J9YWM6	Alpha-aminoadipic semialdehyde dehydrogenase (Fragment)	1.28644		1.35977	0.707443		0.802026	1.75307	0.0109033
Q96JH7	VCIP1	Deubiquitinating protein VCIP135	1.35079	1.4068	1.30855	0.707677	0.890232	0.744492	1.73588	0.000781562
K7EM09	K7EM09	Transmembrane protein 205 (Fragment)	1.30371		1.34183	0.733638		0.808942	1.71501	0.00580478
Q8IUE6	H2A2B	Histone H2A type 2-B	1.28918	1.06067	1.41054	0.669824	0.846642	0.721605	1.68019	0.0116512
A0A024QZB4	A0A024QZB4	Sulfotransferase	1.28041	1.44811	1.14924	0.705221	0.814633	0.792212	1.67718	0.00489745
Q6P096	Q6P096	MYBPC1 protein (Fragment)	1.30395		1.27242	0.794672		0.791903	1.62386	0.00102159
Q96HC2	Q96HC2	ABCA2 protein (Fragment)	1.36938	1.21711	1.38904	0.752085	0.973599	0.755277	1.60241	0.0054716
P04792	HSPB1	Heat shock protein beta-1	1.18104	1.2382	1.13812	0.757264	0.780539	0.688922	1.59757	0.000374542
Q9NPH2	INO1	Inositol-3-phosphate synthase 1	1.35977	1.4163	1.30193	0.874378	0.901725	0.804964	1.57997	0.000339026
Q8NEH6	MNS1	Meiosis-specific nuclear structural protein 1	1.2196	1.46379	1.19139	0.781905	0.8721	0.818621	1.56707	0.00664076
P30043	BLVRB	Flavin reductase (NADPH)	1.28539	1.32273	1.2485	0.841385	0.885189	0.790904	1.53194	0.000209572
Q9H8A8	Q9H8A8	Selenium binding protein 1, isoform CRA_b	1.38976	1.41015	1.31438	0.993974	0.852881	0.85486	1.52284	0.00102521
P12532	KCRU	Creatine kinase U-type, mitochondrial	1.25547	1.35702	1.28779	0.85307	0.877803	0.830398	1.52279	0.000171551
P07305	H10	Histone H1.0	1.3096	1.21681	1.17268	0.791439	0.86833	0.784363	1.51345	0.000992333
B2R950	B2R950	cDNA, FLJ94213, highly similar to Homo sapiens pregnancy-zone protein (PZP), mRNA	1.29814	1.27041	1.18962	0.809783	0.902953	0.774592	1.51093	0.00108512
B4DZK5	B4DZK5	Kinesin-like protein	1.14033	1.29596	1.36147	0.892819	0.822727	0.824975	1.49488	0.00381137
C9J712	C9J712	Profilin	1.2973	1.11167	1.36128	0.7372	1.00611	0.780937	1.49361	0.0206815
Q86VC1	Q86VC1	XPO4 protein (Fragment)	1.19425		1.37079	0.891963		0.831496	1.48831	0.0458131
Q14353	GAMT	Guanidinoacetate N-methyltransferase	1.26935	1.19617	1.27195	0.813355	0.945028	0.789519	1.46688	0.00187792
E9PHN7	E9PHN7	Glutathione S-transferase Mu 2	1.32328	1.21783	1.05997	0.720081	0.894742	0.858678	1.45586	0.0157034
O75394	RM33	39S ribosomal protein L33, mitochondrial	1.09553	1.21779	1.1069	0.769086	0.825037	0.763724	1.45057	0.00125467
Q8IVL6	P3H3	Prolyl 3-hydroxylase 3	1.38056	1.18129	1.37274	0.857303	0.98957	0.865792	1.45045	0.0063985
P39687	AN32A	Acidic leucine-rich nuclear phosphoprotein 32 family member A	1.24171	1.22302	1.23653	0.825248	0.905128	0.824052	1.44896	0.000153081
Q9NZ23	Q9NZ23	Drug-sensitive protein 1	1.19376	1.42775	1.02926	0.858601	0.826239	0.854943	1.43743	0.0331968
A0A0S2Z4W6	A0A0S2Z4W6	Glutamine-fructose-6-phosphate transaminase 2 isoform 2 (Fragment)	1.17689	1.43023	1.06279	0.954428	0.780074	0.820356	1.43644	0.0369484
B1Q3B3	B1Q3B3	Ferritin (Fragment)	1.2318	1.38736	1.21097	0.854703	0.889189	0.925049	1.43508	0.00283508
H0YK48	H0YK48	Tropomyosin alpha-1 chain	1.14961	1.41543	1.0855	0.886167	0.800185	0.86585	1.43035	0.024653
C9JAZ1	C9JAZ1	Metaxin-2 (Fragment)	1.28404	0.966683	1.26183	0.70167	0.905454	0.860059	1.42371	0.0434066
A0A087X271	A0A087X271	Calponin (Fragment)	1.21639	1.40046	1.20375	0.911563	0.930618	0.850481	1.41889	0.00522993
B4DNR3	B4DNR3	cDNA FLJ52710, highly similar to Abhydrolase domain-containing protein 14B	1.28898	1.12851	1.20439	0.707754	0.966526	0.911448	1.40072	0.0194088
Q9BRX8	F213A	Redox-regulatory protein FAM213A	1.12102	1.26663	1.1499	0.900342	0.800713	0.836577	1.39404	0.00331086
H3BUK6	H3BUK6	Trafficking protein particle complex subunit 2-like protein	1.03513		0.989765	0.724362		0.729522	1.39275	0.00633322
Q96M94	KLH15	Kelch-like protein 15	1.23114	1.06812	1.20299	0.759831	0.945779	0.809328	1.39258	0.0117907
P09382	LEG1	Galectin-1	1.12878	1.07014	1.18642	0.854382	0.833801	0.743259	1.39232	0.00266708
A0A126GW78	A0A126GW78	Olfactory receptor	1.18082	1.1954	1.14905	0.739788	0.97019	0.839407	1.38279	0.00879777
B2R9K4	B2R9K4	Platelet-activating factor acetylhydrolase	1.19422		1.2297	0.860869		0.908164	1.3702	0.00805166
Q02750	MP2K1	Dual specificity mitogen-activated protein kinase kinase 1	1.11956	1.34671	1.14907	0.925049	0.84696	0.867448	1.36973	0.0123023
A0A0C4DFW0	A0A0C4DFW0	GTPase-activating Rap/Ran-GAP domain-like protein 3		1.25803	1.16344		0.942823	0.832731	1.36378	0.0469694
A0A024R301	A0A024R301	Choline dehydrogenase, isoform CRA_a	1.28137	1.02696	1.222	0.785091	0.977026	0.844341	1.35445	0.0321616
J3QRU4	J3QRU4	Vesicle-associated membrane protein 2	1.18017	1.17165		0.840196	0.901773		1.35009	0.010231
V9HW35	V9HW35	Epididymis secretory protein Li 55	1.10059	1.11364	1.07439	0.774751	0.837384	0.827712	1.34788	0.000235478
P04080	CYTB	Cystatin-B	1.19478	1.02614	1.21167	0.772707	0.964667	0.823807	1.34024	0.0244102
Q9BU23	LMF2	Lipase maturation factor 2	1.21051	1.09462	1.17643	0.760807	0.939057	0.900471	1.33889	0.0101869
B4DXF5	B4DXF5	cDNA FLJ51370, highly similar to Kelch-like protein 11	1.13992	1.15519	1.25391	0.847547	0.964179	0.844332	1.3362	0.005009
B7Z8A8	B7Z8A8	cDNA FLJ53115, highly similar to Propionyl-CoA carboxylase beta chain, mitochondrial (EC 6.4.1.3)	1.19743	0.999815	1.22125	0.824872	0.910942	0.824024	1.33543	0.0195636
A1L407	A1L407	Histone cluster 1, H1t	1.20255	1.21157	1.16402	0.841627	0.915278	0.929198	1.33209	0.000646688
V9HW89	V9HW89	Epididymis secretory sperm binding protein Li 95n	1.16079	1.10635	1.12991	0.842383	0.864313	0.84392	1.33186	8.22293e-05
Q13617	CUL2	Cullin-2	1.16764	1.14397	1.25879	0.898152	0.908963	0.877495	1.32995	0.00122976
Q86U75	Q86U75	Dihydropyrimidinase-like 2	1.16913	1.02345	1.2539	0.823773	0.922292	0.859024	1.32298	0.0186016
A8K8N5	A8K8N5	cDNA FLJ76940, highly similar to Homo sapiens ubiquitin specific peptidase 8 (USP8), mRNA	1.13359	1.12999	1.2098	0.862681	0.926355	0.85166	1.31533	0.00135643
A0A090N8Q5	A0A090N8Q5	NEDD8 ultimate buster-1	1.22445	1.11953	1.29956	0.84407	1.03918	0.886948	1.31526	0.0210529
Q00535	CDK5	Cyclin-dependent-like kinase 5	1.09743	1.31208	1.17431	0.956204	0.854642	0.916089	1.31423	0.0146567
B3KPX1	B3KPX1	cDNA FLJ32394 fis, clone SKMUS2000078, highly similar to Very-long-chain specific acyl-CoA dehydrogenase, mitochondrial	1.12758		1.14503	0.853573		0.8802	1.31079	0.00347264
Q04941	PLP2	Proteolipid protein 2	1.15616	1.10827	1.12956	0.858784	0.914404	0.820451	1.30858	0.000952129
B4DF39	B4DF39	Receptor expression-enhancing protein	1.17543	1.10962	1.22948	0.924021	0.904317	0.859811	1.30741	0.00222744
P61201	CSN2	COP9 signalosome complex subunit 2	1.16865	1.15194	1.14904	0.829345	0.916401	0.910595	1.30617	0.000706008
K7EMR7	K7EMR7	Reticulon	1.12333	1.01067	1.26332	0.868872	0.894794	0.838704	1.30547	0.0240123
Q92905	CSN5	COP9 signalosome complex subunit 5	1.19045	1.05879	1.23412	0.811184	0.984452	0.87416	1.30473	0.0206405
B2R9W9	B2R9W9	Craniofacial development protein 1	1.16381	1.263	1.08521	0.841541	0.938434	0.913283	1.304	0.0098755
Q8NCN5	PDPR	Pyruvate dehydrogenase phosphatase regulatory subunit, mitochondrial	1.17072	0.984408	1.22062	0.815554	0.924989	0.85111	1.30255	0.0294365
H3BLU7	H3BLU7	Aflatoxin B1 aldehyde reductase member 2 (Fragment)	1.1646	1.06248	1.21201	0.853496	0.945177	0.842061	1.30232	0.00834182
C9JCJ5	C9JCJ5	Uncharacterized protein (Fragment)	1.13887	1.11839	1.22854	0.964113	0.895333	0.823474	1.29926	0.00715911
B5MCK8	B5MCK8	Inactive glutathione hydrolase 2	1.16388	1.06331	1.23978	0.929139	0.881096	0.859619	1.29856	0.00850123
A8K1J3	A8K1J3	cDNA FLJ78534, highly similar to Homo sapiens RAD23 homolog A (S. cerevisiae), mRNA	1.05971	1.29727	1.23782	0.931712	0.967548	0.870034	1.29809	0.0231502
Q6GMQ3	Q6GMQ3	PHC1 protein	1.26408	1.10215	1.21601	0.866973	0.959033	0.936267	1.29685	0.00786353
H2BNB9	H2BNB9	ETV6/INO80D fusion protein	1.18718	1.10352		0.85162	0.915374		1.29638	0.0380514
Q5VTU3	Q5VTU3	Dynein light chain Tctex-type 1	1.22096	1.05764	1.29493	0.884439	1.05107	0.822599	1.29564	0.0498926
K7EKG4	K7EKG4	Mitochondrial import receptor subunit TOM40 homolog (Fragment)	1.18123	1.04793	1.04851	0.692557	0.936724	0.902847	1.29443	0.048113
Q92506	DHB8	Estradiol 17-beta-dehydrogenase 8	1.20539	1.07567	1.13318	0.776139	0.97507	0.889021	1.29316	0.0198972
Q92888	ARHG1	Rho guanine nucleotide exchange factor 1	1.19973	1.23118	1.06044	0.887054	0.880579	0.93343	1.29258	0.00873551
O95425	SVIL	Supervillin	1.10029	1.00954	1.15502	0.886409	0.891384	0.748067	1.29257	0.0176576
P17301	ITA2	Integrin alpha-2	1.15152	1.02754	1.16784	0.81557	0.924776	0.849963	1.29209	0.0100055
Q9H6P9	Q9H6P9	FLJ22002 protein	1.17751	1.13981		0.91054	0.886114		1.2898	0.00735977
P30046	DOPD	D-dopachrome decarboxylase	1.18797	1.02992	1.20307	0.828007	0.972154	0.855415	1.28822	0.0227353
Q9BRA2	TXD17	Thioredoxin domain-containing protein 17	1.13147	1.04775	1.19588	0.824324	0.942927	0.852933	1.28812	0.010756
P35754	GLRX1	Glutaredoxin-1	1.29423	1.16443	1.06517	0.830847	0.904878	1.00249	1.2869	0.0341931
B4DSJ8	B4DSJ8	mRNA-capping enzyme	1.05849	1.27196	1.0338	0.878277	0.883259	0.854358	1.28608	0.0306011
X5D2E5	X5D2E5	Chromodomain helicase DNA binding protein 1-like isoform A (Fragment)	1.12273	1.08742	1.23067	0.909827	0.981854	0.788038	1.28402	0.0234187
P31949	S10AB	Protein S100-A11	1.20552	1.08155	1.18622	0.868213	0.978293	0.863471	1.28167	0.00908382
A0A0A0MR39	A0A0A0MR39	Myelin expression factor 2	1.01765	1.02738	1.1161	0.908057	0.790675	0.768967	1.281	0.0123327
O00625	PIR	Pirin	1.11243	1.25267	1.16302	0.942727	0.919395	0.894675	1.27979	0.00402909
P83111	LACTB	Serine beta-lactamase-like protein LACTB, mitochondrial	1.11724	1.21798		0.906738	0.918354		1.27951	0.037322
P51580	TPMT	Thiopurine S-methyltransferase	1.15715	1.05889	1.25751	0.871327	0.973196	0.87597	1.27681	0.0192965
Q92545	TM131	Transmembrane protein 131	1.13668	1.04723	1.1498	0.829806	0.799605	0.986604	1.27435	0.0226078
P37108	SRP14	Signal recognition particle 14 kDa protein	1.15436	1.14605	1.07651	0.801119	0.931551	0.918412	1.27379	0.00741502
E7EWC2	E7EWC2	Ras GTPase-activating-like protein IQGAP2 (Fragment)	1.08079	1.09658	1.24099	0.912071	0.929528	0.844524	1.2726	0.0129677
B4E290	B4E290	cDNA FLJ50039, highly similar to Homo sapiens solute carrier family 25, member 24, transcript variant 1, mRNA	1.13481	0.985065	1.18216	0.817518	0.919792	0.85889	1.27187	0.0239571
P40925	MDHC	Malate dehydrogenase, cytoplasmic	1.1138	1.12741	1.14602	0.876567	0.933261	0.854404	1.27137	0.000674911
Q5TIH2	Q5TIH2	Vesicle transport protein	1.18268	1.24907	1.07189	0.859076	0.970639	0.93012	1.26951	0.0153823
Q16698	DECR	2,4-dienoyl-CoA reductase, mitochondrial	1.07629	0.960773	1.10867	0.767561	0.846548	0.866815	1.26797	0.0149403
Q59FF5	Q59FF5	Myosin Va variant (Fragment)	1.10096	1.17927	1.23606	0.987247	0.942809	0.847494	1.26597	0.0123443
Q9NUF9	Q9NUF9	Nucleoside diphosphate kinase (Fragment)	1.18072	1.0852	1.01555	0.775979	0.890292	0.927444	1.26516	0.0256218
K7ENI6	K7ENI6	TMEM256-PLSCR3 readthrough (NMD candidate)	1.09027	0.965059	1.20553	0.827244	0.89535	0.855074	1.26504	0.0343723
H0YNK8	H0YNK8	ER membrane protein complex subunit 4	1.07333	1.16778	1.11914	0.792171	0.959924	0.91104	1.26177	0.0149513
Q8IWV7	UBR1	E3 ubiquitin-protein ligase UBR1	1.17503	1.11563	1.25381	0.936134	0.921729	0.952269	1.26132	0.00394761
Q9BVC5	ASHWN	Ashwin	1.17832	1.10776	1.18278	0.846554	0.992107	0.911789	1.2612	0.00788896
P09936	UCHL1	Ubiquitin carboxyl-terminal hydrolase isozyme L1	1.11979	1.12383	1.09429	0.833299	0.931094	0.885105	1.25983	0.00151535
A8KAQ6	A8KAQ6	cDNA FLJ76490, highly similar to Homo sapiens ancient ubiquitous protein 1 (AUP1), transcript variant 2, mRNA	1.14173	1.06361	1.1934	0.905303	0.942442	0.852739	1.25857	0.00708773
Q9GZQ3	COMD5	COMM domain-containing protein 5	1.08809	1.08616	1.15922	0.87522	0.930133	0.848457	1.25611	0.00263456
A8K8N7	A8K8N7	Phosphoribosylformylglycinamidine synthase (FGAR amidotransferase), isoform CRA_b	1.16505	1.17591	1.15078	0.924447	0.953699	0.902618	1.25568	0.000136203
B3KQ68	B3KQ68	cDNA FLJ32970 fis, clone TESTI2008840, highly similar to Protein transport protein Sec61 subunit alpha isoform 2		1.11794	1.07121		0.865534	0.883063	1.25195	0.0125884
A0A140VJN1	A0A140VJN1	Testicular tissue protein Li 107	1.18654	1.07582	1.20922	0.889624	0.960748	0.932236	1.2476	0.0075885
Q06323	PSME1	Proteasome activator complex subunit 1	1.11464	1.05989	1.20044	0.910444	0.952669	0.842765	1.24728	0.0127033
Q59F45	Q59F45	Mothers against decapentaplegic homolog (Fragment)	1.16198	1.07625	1.13931	0.865639	0.950815	0.898149	1.24421	0.00345794
O95630	STABP	STAM-binding protein	1.12953	1.12302	1.17134	0.832957	0.970743	0.94883	1.24391	0.00784617
C9JJV6	C9JJV6	Myeloid-associated differentiation marker (Fragment)	1.18843	1.10182	1.07007	0.881048	0.968195	0.854148	1.243	0.0113612
G1UI17	G1UI17	Glycogen debranching enzyme (Fragment)	1.18104	1.19552	1.2248	0.943316	0.991601	0.962991	1.24275	0.000249291
P51570	GALK1	Galactokinase	1.16578	1.14923	1.09626	0.873624	0.941271	0.930458	1.24256	0.00170491
O75607	NPM3	Nucleoplasmin-3	1.17621	1.21001	1.1648	0.895118	0.965093	1.0005	1.24131	0.00243476
A0A0C4DGS0	A0A0C4DGS0	NADH dehydrogenase [ubiquinone] 1 alpha subcomplex subunit 6	1.10647	1.0173	1.14347	0.814836	0.94998	0.867321	1.24129	0.0175711
Q9BRU9	UTP23	rRNA-processing protein UTP23 homolog	1.14579	1.08504	1.28469	0.910162	1.01936	0.90296	1.24114	0.0313933
A0A087X0R1	A0A087X0R1	Dehydrogenase/reductase SDR family member 11 (Fragment)	1.15838	1.1174		0.911014	0.924735		1.2397	0.00950723
B1AH78	B1AH78	Ras-related C3 botulinum toxin substrate 2 (Fragment)	1.07179	0.978718	1.12323	0.813724	0.869692	0.880994	1.23761	0.0125479
H3BPK3	H3BPK3	Hydroxyacylglutathione hydrolase, mitochondrial (Fragment)	1.14357	1.10277	1.09526	0.870299	0.925703	0.905476	1.23695	0.000640639
B2R6K2	B2R6K2	cDNA, FLJ92993, highly similar to Homo sapiens F-box and leucine-rich repeat protein 20 (FBXL20), mRNA	1.14086	1.05726	1.12447	0.868605	0.933162	0.887751	1.23539	0.00272202
G3V2V8	G3V2V8	Epididymal secretory protein E1 (Fragment)	1.09616	1.10602	1.13772	0.853591	0.943167	0.908012	1.23482	0.0018518
Q13867	BLMH	Bleomycin hydrolase	1.12639	1.14618	1.16552	0.882035	0.997021	0.907431	1.23385	0.00406581
Q9C005	DPY30	Protein dpy-30 homolog	1.07282	1.12846	1.14673	0.885842	0.929008	0.901538	1.23252	0.00118369
J3KSI4	J3KSI4	Mannose-P-dolichol utilization defect 1 protein	1.05502	1.11832	1.10618	0.856737	0.927506	0.877306	1.23218	0.00196966
B7Z6E8	B7Z6E8	cDNA FLJ59425, highly similar to SH3-domain kinase-binding protein 1	1.12317	1.09657	1.09488	0.929556	0.879221	0.882585	1.23157	0.000369738
B7ZKJ5	B7ZKJ5	ZFX protein		1.1256	1.15011		0.932222	0.924763	1.22549	0.00372415
B2R514	B2R514	cDNA, FLJ92300, Homo sapiens COP9 subunit 6 (MOV34 homolog, 34 kD) (COPS6), mRNA	1.11619	1.13914	1.12344	0.892081	0.95073	0.914754	1.22528	0.000352876
Q7L5N7	PCAT2	Lysophosphatidylcholine acyltransferase 2	1.11598	1.11517	1.16585	0.894597	0.913653	0.964869	1.22497	0.0014979
Q6PJY3	Q6PJY3	Anion exchange protein	1.08448	1.13096	1.15192	0.946784	0.972831	0.833088	1.22329	0.0123385
Q9Y305	ACOT9	Acyl-coenzyme A thioesterase 9, mitochondrial	1.07003	1.01524	1.11549	0.856669	0.902331	0.864838	1.21988	0.00395415
H0YNW5	H0YNW5	Deoxyuridine 5'-triphosphate nucleotidohydrolase, mitochondrial	1.12605	1.18996	1.06901	0.971003	0.904627	0.89972	1.21967	0.0082812
B4DY28	B4DY28	cDNA FLJ61189, highly similar to Cysteine and glycine-rich protein 1	1.04057	1.13518	1.05506	0.835072	0.904675	0.910148	1.21922	0.00705045
B7ZB17	B7ZB17	cDNA, FLJ79381, highly similar to Ribosomal protein S6 kinase alpha-3 (EC 2.7.11.1)	1.03742	1.15348	1.05665	0.870532	0.884712	0.908451	1.21919	0.00661032
Q9UQR0	SCML2	Sex comb on midleg-like protein 2	1.10725	1.0258	1.10598	0.890728	0.909315	0.860244	1.21755	0.00319879
P16455	MGMT	Methylated-DNA--protein-cysteine methyltransferase	1.09939	1.05348	1.19883	0.898057	0.968057	0.887974	1.21699	0.0160674
B7Z2P6	B7Z2P6	cDNA FLJ55296, highly similar to Homo sapiens WD repeat domain 42A (WDR42A), mRNA	1.25407	1.12365	1.17478	0.900041	1.03164	0.989273	1.21621	0.0178399
Q6ZSJ8	CA122	Uncharacterized protein C1orf122	1.10038		1.12294	0.904803		0.924158	1.21562	0.00563524
Q9BUH6	PAXX	Protein PAXX	1.08892	1.24447	1.01734	0.913015	0.939076	0.904802	1.2154	0.0433242
Q15126	PMVK	Phosphomevalonate kinase	1.09143	1.11306	1.06285	0.885168	0.947558	0.858048	1.21427	0.0031361
Q9BVG4	PBDC1	Protein PBDC1	1.03327	1.1576	1.06771	0.882862	0.944919	0.856848	1.21379	0.0134851
B4DS79	B4DS79	cDNA FLJ56828, highly similar to Adapter-relatedprotein complex 1 beta-1 subunit	1.09961	1.13017	1.15584	0.868885	0.961642	0.960533	1.21303	0.00468111
A0A024RC47	A0A024RC47	Zinc finger protein 24 (KOX 17), isoform CRA_b	1.09061	1.01145	1.11033	0.866963	0.929924	0.853402	1.21209	0.00810673
F8WB76	F8WB76	Ankyrin repeat domain-containing protein 54 (Fragment)	1.07554		1.08182	0.875237		0.904885	1.21192	0.00639231
Q9UNE7	CHIP	E3 ubiquitin-protein ligase CHIP	1.04565	1.22041	1.04063	0.952575	0.883444	0.893063	1.21165	0.037689
A0A0A0MR33	A0A0A0MR33	Maleylacetoacetate isomerase	1.09557	1.09435	1.07498	0.933779	0.882783	0.879421	1.21102	0.000544277
A0A087WTY1	A0A087WTY1	Protein POLR1D, isoform 2	1.17719	1.07536	1.21595	0.917106	1.01188	0.935748	1.21076	0.0168379
Q8IWL3	HSC20	Iron-sulfur cluster co-chaperone protein HscB, mitochondrial	1.10559	1.11119	1.06898	0.933137	0.884203	0.91024	1.20464	0.000656062
U3KQG0	U3KQG0	Threonine--tRNA ligase, mitochondrial	1.11074	1.08372	1.13167	0.933617	0.912239	0.918947	1.20303	0.000253162
Q9NP72	RAB18	Ras-related protein Rab-18	1.03399	1.05503	1.00531	0.769924	0.89799	0.906422	1.20199	0.020272
Q16512	PKN1	Serine/threonine-protein kinase N1	1.21496	1.19506	1.19509	0.932973	1.06104	1.00606	1.20167	0.00587722
B4DDW1	B4DDW1	cDNA FLJ52156, moderately similar to Mus musculus methyltransferase like 7A (Mettl7a), mRNA	1.04021	1.11954	0.969239	0.872661	0.817826	0.914003	1.20138	0.0275393
P49773	HINT1	Histidine triad nucleotide-binding protein 1	1.06853	1.11148	1.10959	0.913797	0.923527	0.901042	1.2013	0.000286448
P53004	BIEA	Biliverdin reductase A	1.07688	1.06425	1.13575	0.920373	0.952598	0.85511	1.20117	0.00718727
Q6PCE3	PGM2L	Glucose 1,6-bisphosphate synthase	1.08371	1.10789	1.15398	0.92685	0.937945	0.921449	1.20075	0.000918242
Q8TC07	TBC15	TBC1 domain family member 15	1.10736	1.04287	1.14789	0.90138	0.996494	0.848997	1.20068	0.0255071
B3KTH1	B3KTH1	cDNA FLJ38238 fis, clone FCBBF2005733, highly similar to TFIIH basal transcription factor complexhelicase XPB subunit (EC 3.6.1.-)	0.909937	0.887861	0.868757	1.02018	1.06532	1.11931	0.832049	0.00444253
Q02952	AKA12	A-kinase anchor protein 12	0.919858	1.02084	0.80789	1.12376	1.05241	1.12782	0.8319	0.0489764
H0Y7C3	H0Y7C3	Peptidyl-prolyl cis-trans isomerase (Fragment)	0.983228	0.990398	0.926472	1.2823	1.08585	1.11848	0.831775	0.0379428
Q04323	UBXN1	UBX domain-containing protein 1	0.849568	0.983261	0.831507	1.10903	1.03849	1.05758	0.83128	0.0261212
Q9BQI0	AIF1L	Allograft inflammatory factor 1-like	0.89602	0.97041	0.862304	1.16563	1.04072	1.07931	0.830498	0.0190601
Q9UQB8	BAIP2	Brain-specific angiogenesis inhibitor 1-associated protein 2	0.863609	0.922235	1.0209	1.21853	1.09414	1.06702	0.830476	0.0433078
O43402	EMC8	ER membrane protein complex subunit 8	0.866936	0.889842	0.858018	1.10748	0.988359	1.05305	0.830388	0.00756919
Q15293	RCN1	Reticulocalbin-1	0.769197	0.907712	0.781687	0.991761	0.96453	1.00672	0.829763	0.0215639
Q9UJX2	CDC23	Cell division cycle protein 23 homolog	0.884211	0.89575	0.886494	1.17868	1.03939	0.99576	0.82968	0.0299029
A0A0S2Z4Q3	A0A0S2Z4Q3	CCHC-type zinc finger nucleic acid binding protein isoform 1 (Fragment)	0.912713	0.916547	0.922289	1.11999	1.09077	1.10612	0.829561	2.9216e-05
A8K594	A8K594	cDNA FLJ77256, highly similar to Homo sapiens SH3-domain binding protein 4 (SH3BP4), mRNA	1.03154	0.892062	1.02025	1.0989	1.16941	1.28258	0.829045	0.0440415
A0A1U9XBB2	A0A1U9XBB2	MDC1	0.847979	0.894785	0.829659	1.04984	1.01552	1.03769	0.828999	0.00126343
Q8WUK0	PTPM1	Phosphatidylglycerophosphatase and protein-tyrosine phosphatase 1	0.794924	0.812854	0.869304	0.947064	1.04698	0.994963	0.82873	0.00951237
B2R7W0	B2R7W0	cDNA, FLJ93628, Homo sapiens methylene tetrahydrofolate dehydrogenase (NAD+dependent), methenyltetrahydrofolate cyclohydrolase (MTHFD2),nuclear gene encoding mitochondrial protein, mRNA	0.973515	0.946387	0.940162	1.24162	1.07756	1.13258	0.828583	0.0161021
P82914	RT15	28S ribosomal protein S15, mitochondrial	0.845309	0.962281	0.799191	1.12011	0.988231	1.03956	0.828101	0.0434632
Q92558	WASF1	Wiskott-Aldrich syndrome protein family member 1	0.912948	0.970985	0.950441	1.25123	1.08817	1.08729	0.827148	0.0258541
B4DSA7	B4DSA7	cDNA FLJ60847, highly similar to Homo sapiens denticleless homolog (DTL), mRNA		0.926364	0.946026		1.13338	1.1317	0.826634	0.00251568
P08243	ASNS	Asparagine synthetase [glutamine-hydrolyzing]	0.974832	0.947996	0.979435	1.16676	1.18659	1.15802	0.826532	9.64212e-05
Q53F35	Q53F35	Acidic (Leucine-rich) nuclear phosphoprotein 32 family, member B variant (Fragment)	0.872807	0.843079	0.896241	1.05038	1.07136	1.04308	0.825365	0.000466936
X6RLL4	X6RLL4	Ribonuclease P protein subunit p40	0.873965	0.887241	0.948988	1.1789	1.08423	1.02894	0.82325	0.0172835
A0A0S2Z4E4	A0A0S2Z4E4	NCK adaptor protein 1 isoform 3 (Fragment)	0.878564	0.906402		1.07354	1.09908		0.821573	0.00936267
Q9Y617	SERC	Phosphoserine aminotransferase	0.907407	0.883863	0.893554	1.09609	1.09288	1.07997	0.821315	2.07538e-05
B3KUB9	B3KUB9	SWAP-70 protein, isoform CRA_b	0.84388	0.974041	0.808799	1.07709	1.02834	1.09642	0.820375	0.0240648
Q9NPQ8	RIC8A	Synembryn-A	0.892013	0.980251	0.840927	1.1328	1.037	1.13857	0.820099	0.0192763
P61106	RAB14	Ras-related protein Rab-14	0.843939	0.828572	0.795816	0.977712	1.00369	1.0304	0.81955	0.000957549
Q70UQ0	IKIP	Inhibitor of nuclear factor kappa-B kinase-interacting protein	0.857837	0.804888	0.83654	0.941427	1.00986	1.10347	0.818155	0.0200024
L8ECD1	L8ECD1	Alternative protein STAMBP	0.894198		0.829756	1.04856		1.0592	0.817908	0.0277599
A0A024R394	A0A024R394	Cysteine and histidine-rich domain (CHORD)-containing 1, isoform CRA_c	0.851459	0.887058	0.86015	1.00556	1.08144	1.09554	0.816537	0.00288353
Q9UJZ1	STML2	Stomatin-like protein 2, mitochondrial	0.813568	0.882814	0.804679	1.08531	0.957694	1.02215	0.815966	0.0132684
F5H136	F5H136	T-complex protein 1 subunit alpha (Fragment)	0.925453	0.855266	0.869983	1.05861	1.13805	1.05289	0.815715	0.00458163
B3KNN9	B3KNN9	cDNA FLJ30070 fis, clone ASTRO2000046, highly similar to CD166 ANTIGEN	0.874098	0.844899	0.836107	1.00261	1.02206	1.10783	0.815676	0.00495651
Q5T280	CI114	Putative methyltransferase C9orf114	0.864029	0.92449	0.843773	1.16236	0.955753	1.10967	0.815511	0.0406423
B2R6J3	B2R6J3	cDNA, FLJ92974, highly similar to Homo sapiens methylmalonic aciduria (cobalamin deficiency) type B(MMAB), mRNA	0.861627	0.781081	0.785811	0.936003	0.999159	1.04645	0.8145	0.0111121
D3DS96	D3DS96	Bromodomain adjacent to zinc finger domain, 1A, isoform CRA_c	0.88414	0.958473	0.996004	1.28509	1.0532	1.14775	0.814282	0.0449858
A0A0A0MSK6	A0A0A0MSK6	Rho GTPase-activating protein 5	0.906239	0.94815	0.877196	1.10126	1.11733	1.13958	0.813412	0.000871061
Q8TD16	BICD2	Protein bicaudal D homolog 2	0.919907	0.982272	0.777463	1.13847	1.0469	1.11136	0.812817	0.0363242
B2RMQ4	B2RMQ4	Cytoskeleton associated protein 2	0.711786	0.787721	0.688971	0.958404	0.921319	0.820433	0.810501	0.0285389
Q09161	NCBP1	Nuclear cap-binding protein subunit 1	0.889976	0.872341	0.895865	1.05177	1.09937	1.13227	0.809582	0.00103337
Q5THU2	Q5THU2	Androgen-induced gene 1 protein	0.780576	0.832306	0.858024	1.03964	1.04643	0.972569	0.807846	0.00393633
O43752	STX6	Syntaxin-6	0.87836	0.840253		1.08953	1.03927		0.807312	0.0228376
Q9Y6X5	ENPP4	Bis(5'-adenosyl)-triphosphatase ENPP4	0.853421	0.943536	0.763781	1.05913	0.986633	1.12808	0.806827	0.0363995
P62070	RRAS2	Ras-related protein R-Ras2	0.803756	0.88638	0.830771	1.06103	1.02236	1.04243	0.806481	0.00166219
C9K073	C9K073	Eukaryotic translation initiation factor 4 gamma 1 (Fragment)		0.909086	0.842501		1.05735	1.11473	0.80641	0.0410232
O75475	PSIP1	PC4 and SFRS1-interacting protein	0.811204	0.824832	0.830788	1.00906	0.993627	1.05672	0.80631	0.000573158
Q9NXV2	KCTD5	BTB/POZ domain-containing protein KCTD5	0.903665	0.894762	0.820954	1.14513	1.02164	1.08299	0.806021	0.00897958
B7Z7F2	B7Z7F2	cDNA FLJ53518, highly similar to Protein O-linked-mannosebeta-1,2-N-acetylglucosaminyltransferase 1 (EC 2.4.1.-)	0.884393	0.855227	0.795918	1.11025	0.981238	1.05608	0.805554	0.0110145
Q9Y547	IFT25	Intraflagellar transport protein 25 homolog	0.817993	0.932623	0.765593	1.14408	0.989163	0.990534	0.805501	0.0467422
Q9NVV0	TM38B	Trimeric intracellular cation channel type B	0.903502	0.868406	0.795119	1.10227	0.984423	1.10056	0.805406	0.0148309
F8WES2	F8WES2	S-methyl-5'-thioadenosine phosphorylase	0.856997	0.865868		1.07313	1.06605		0.805387	0.000742832
J3KS23	J3KS23	Core-binding factor subunit beta	0.869209	0.900994	0.779486	1.10298	0.998205	1.0657	0.805112	0.0124083
A0A087X1W8	A0A087X1W8	Cell adhesion molecule 1	0.856628	0.881846	0.773032	1.06804	0.973791	1.07853	0.804878	0.0122879
Q13610	PWP1	Periodic tryptophan protein 1 homolog	0.847306	0.844239	0.869958	1.04638	1.04866	1.0916	0.803823	0.000242633
A0A0A6YYL4	A0A0A6YYL4	Coronin	0.806188	0.830151	0.86776	1.14443	0.980478	0.999969	0.801344	0.0194167
B4E327	B4E327	cDNA FLJ58830, highly similar to Homo sapiens zinc finger protein 289, ID1 regulated (ZNF289), mRNA	0.837404	0.940034	0.882532	1.17091	1.1239	1.03316	0.799277	0.011343
Q9BS26	ERP44	Endoplasmic reticulum resident protein 44	0.788772	0.860425	0.810618	1.08257	0.979593	1.01623	0.799059	0.0050061
E7EMN6	E7EMN6	Protein phosphatase inhibitor 2 (Fragment)	0.833576	0.831949	0.907289	1.10916	1.1171	0.99522	0.798643	0.00970169
Q6NXE6	ARMC6	Armadillo repeat-containing protein 6	0.887512	1.06668	0.90127	1.28446	1.15488	1.13947	0.797879	0.0307087
B2R8Z8	B2R8Z8	cDNA, FLJ94136, highly similar to Homo sapiens synaptotagmin binding, cytoplasmic RNA interacting protein (SYNCRIP), mRNA	0.868833	0.893049	0.829409	1.03628	1.08902	1.12842	0.796408	0.00245162
Q96GX9	MTNB	Methylthioribulose-1-phosphate dehydratase	0.84681	0.941046	0.793738	1.11257	1.02998	1.1022	0.795623	0.0117392
Q96FJ2	DYL2	Dynein light chain 2, cytoplasmic	0.75936	0.939691	0.722629	1.01373	0.962765	1.07326	0.794058	0.0479158
B7Z532	B7Z532	cDNA FLJ51028, highly similar to 60 kDa heat shock protein, mitochondrial	0.719025	0.771699	0.800806	0.941699	0.988029	0.958039	0.79353	0.00194719
Q05CP0	Q05CP0	ANKS1A protein (Fragment)	0.862933	0.853235	0.878148	1.09925	1.1157	1.05489	0.793409	0.000324752
Q9Y371	SHLB1	Endophilin-B1	0.931297	0.843759	0.904624	1.15601	1.14527	1.08435	0.791486	0.002335
H0YD13	H0YD13	CD44 antigen	0.858407	0.868232	0.935551	1.12933	1.07224	1.16549	0.790657	0.00296389
O75628	REM1	GTP-binding protein REM 1	0.912877	0.790443	0.890242	1.0432	1.09394	1.14375	0.790505	0.00850823
A0A024R1Y2	A0A024R1Y2	ATP-citrate synthase	0.852278	0.909207	0.865146	1.1913	1.02959	1.10396	0.79	0.00950048
P83881	RL36A	60S ribosomal protein L36a	0.900733	0.962945	0.78937	1.11071	1.04692	1.20202	0.78968	0.0255492
Q9BRR6	ADPGK	ADP-dependent glucokinase	0.893875	0.794091	0.870165	0.993834	1.06685	1.18218	0.788848	0.0217842
P21397	AOFA	Amine oxidase [flavin-containing] A	0.85884	0.639538	0.816037	0.978355	0.999048	0.959417	0.788068	0.0381292
Q6IRX3	Q6IRX3	RNA binding motif protein 7	0.866141	0.97786	0.89908	1.22399	1.07383	1.18531	0.787533	0.0115729
B4DF78	B4DF78	cDNA FLJ50462, highly similar to Disks large homolog 1	0.851078	0.875653	0.765899	1.04754	1.02005	1.10706	0.785165	0.00565072
O75348	VATG1	V-type proton ATPase subunit G 1	0.851083	0.896437	0.804077	1.14852	1.05768	1.04609	0.784556	0.00509745
P61599	NAA20	N-alpha-acetyltransferase 20	0.884645		0.823985	1.12872		1.05099	0.78388	0.0411247
B3KR33	B3KR33	cDNA FLJ33589 fis, clone BRAMY2012536, highly similar to Homo sapiens asparaginase like 1 (ASRGL1), mRNA	0.902536	0.889522	0.861542	1.14248	1.11878	1.12432	0.783797	6.45971e-05
C9J0J7	C9J0J7	Profilin	0.848442	0.855917	0.814485	1.07134	1.0303	1.11311	0.783529	0.00102178
A0A087WXU0	A0A087WXU0	Required for meiotic nuclear division protein 1 homolog	0.845041	0.809847	0.789758	1.09177	0.981273	1.04841	0.783174	0.00330016
P42677	RS27	40S ribosomal protein S27	0.880438	1.00056	0.869168	1.21696	1.18725	1.10937	0.782726	0.00857489
Q9NVD7	PARVA	Alpha-parvin	0.898169	1.06094	0.813481	1.21001	1.12576	1.20712	0.78258	0.0297884
Q6UW63	KDEL1	KDEL motif-containing protein 1	0.896875	0.836363	0.841896	1.23132	1.05303	1.00691	0.782416	0.0283696
C9JEL3	C9JEL3	Eukaryotic translation initiation factor 4E type 2 (Fragment)	0.925796		0.839774	1.13369		1.12393	0.782049	0.0295897
P04083	ANXA1	Annexin A1	0.820738	0.80976	0.787875	1.02439	1.02679	1.04416	0.781297	3.96976e-05
P41227	NAA10	N-alpha-acetyltransferase 10	0.799705	1.04684	0.805146	1.19535	1.08313	1.12029	0.780194	0.0472276
Q14315	FLNC	Filamin-C	0.929219	0.933767	0.861597	1.16111	1.14697	1.18577	0.779825	0.000588022
Q9UBF8	PI4KB	Phosphatidylinositol 4-kinase beta	0.876678	0.929402	0.883537	1.21556	1.02949	1.20399	0.779817	0.0154084
C9JDZ2	C9JDZ2	Fas apoptotic inhibitory molecule 1 (Fragment)	0.871404		0.944546	1.19358		1.13544	0.779706	0.031599
E9PKT9	E9PKT9	Molybdopterin synthase sulfur carrier subunit	0.881427		0.781281	1.06644		1.08102	0.77427	0.0409287
A0A024RD07	A0A024RD07	Trinucleotide repeat containing 5, isoform CRA_c	0.73333	0.821838	0.746003	0.94577	0.979959	1.04745	0.773978	0.00531191
A0A0A1TSG4	A0A0A1TSG4	CD47	0.829978	0.762397	0.776268	0.898225	1.04697	1.11611	0.773736	0.0267717
Q9Y5B2	Q9Y5B2	Junction adhesion molecule	0.80369	0.864778	0.862139	1.1428	1.07	1.05822	0.773644	0.00173292
A8K6Q8	A8K6Q8	cDNA FLJ75881, highly similar to Homo sapiens transferrin receptor (p90, CD71) (TFRC), mRNA	0.949178	0.848459	0.928113	1.11119	1.21165	1.20094	0.773529	0.00384495
P04181	OAT	Ornithine aminotransferase, mitochondrial	0.818558	0.84642	0.761521	1.05069	1.02508	1.06559	0.772434	0.000995812
Q5JTZ9	SYAM	Alanine--tRNA ligase, mitochondrial	0.838782	0.766018	0.78008	1.06477	0.98051	1.04528	0.771666	0.00225037
Q6UVY6	MOXD1	DBH-like monooxygenase protein 1	0.815701	0.751092	0.972877	1.16656	1.08226	1.05085	0.769671	0.027113
B4E1S3	B4E1S3	cDNA FLJ57860, highly similar to Transmembrane protein 109	0.816582	0.809274	0.79631	1.0094	1.0396	1.10488	0.767994	0.00106438
F5GZS6	F5GZS6	4F2 cell-surface antigen heavy chain	0.865532	0.912846	0.872671	1.16112	1.12815	1.17656	0.76491	0.000187997
Q9BUT9	MCRI2	MAPK regulated corepressor interacting protein 2	0.952944		1.00014	1.33014		1.22546	0.764236	0.0344505
P29966	MARCS	Myristoylated alanine-rich C-kinase substrate	0.853097	0.969737	0.792741	1.16632	1.09065	1.1699	0.763254	0.00958308
F5H157	F5H157	Ras-related protein Rab-35 (Fragment)	0.775543	0.775905	0.796488	1.03324	0.998034	1.0478	0.762546	0.000116947
Q8N995	Q8N995	3-hydroxy-3-methylglutaryl coenzyme A synthase	0.91865	0.854316	0.919121	1.12417	1.18691	1.22462	0.761403	0.00150434
Q96AE4	FUBP1	Far upstream element-binding protein 1	0.884742	0.835841	0.831663	1.08973	1.11631	1.15389	0.759612	0.000437014
P15104	GLNA	Glutamine synthetase	0.668254	0.738202	0.703464	0.954732	0.963718	0.863584	0.758409	0.00407095
B7Z5A7	B7Z5A7	cDNA FLJ57557, highly similar to Solute carrier family 2, facilitated glucose transporter member 3	0.882974	0.773545	0.878676	1.02822	1.15249	1.16349	0.758087	0.00867375
Q6Y1H2	HACD2	Very-long-chain (3R)-3-hydroxyacyl-CoA dehydratase 2	0.920277	0.734487	0.81388	1.00605	1.11726	1.13942	0.756619	0.0174977
Q8N726	ARF	Tumor suppressor ARF	0.754041	0.728547	0.592193	0.925742	0.94717	0.870023	0.756409	0.0157223
A4LAA3	A4LAA3	Alpha thalassemia/mental retardation syndrome X-linked	0.771249	0.703683	0.815155	1.15447	0.938134	0.935352	0.756314	0.0364287
O00461	GOLI4	Golgi integral membrane protein 4	0.867507	0.911944	0.804438	1.16211	1.09264	1.1677	0.754982	0.0020927
E9PNW4	E9PNW4	CD59 glycoprotein	0.761952	0.739959	0.739323	1.02479	0.978874	0.974217	0.752628	0.000158944
E9PMA1	E9PMA1	E3 ubiquitin-protein ligase synoviolin (Fragment)	0.776352	0.929497	0.715771	1.21535	1.00941	0.99414	0.752314	0.049768
B7ZKW4	B7ZKW4	PDDC1 protein	0.89291	0.929643	0.861981	1.28736	1.1587	1.12982	0.750733	0.00471298
Q96RG4	Q96RG4	Insulin receptor substrate 2 insertion mutant (Fragment)	0.900675	0.890764	0.81411	1.17508	1.13867	1.15869	0.750351	0.000593759
J3KT25	J3KT25	Protein IMPACT (Fragment)	0.880857		0.775187	1.13594		1.07377	0.749441	0.0457004
Q9Y3P9	RBGP1	Rab GTPase-activating protein 1	0.829704	0.948246	0.718719	1.25021	1.00615	1.07921	0.748499	0.0463624
G9FP35	G9FP35	Guanine nucleotide binding protein	0.778904	0.785483	0.818339	1.15553	1.00721	1.02778	0.746815	0.00494962
Q9UQN3	CHM2B	Charged multivesicular body protein 2b	0.894311	0.818465	0.72831	1.02365	1.1555	1.09359	0.745884	0.0106142
Q09666	AHNK	Neuroblast differentiation-associated protein AHNAK	0.836279	0.879672	0.776462	1.1208	1.08627	1.1402	0.744613	0.00108683
B4DHX0	B4DHX0	cDNA FLJ51555, highly similar to Squalene monooxygenase (EC 1.14.99.7)	0.836458	0.958521	0.716365	1.14367	1.07559	1.15956	0.743259	0.0178192
Q9BWS9	CHID1	Chitinase domain-containing protein 1	0.800777	0.786344	0.796646	1.11683	1.01432	1.08436	0.741333	0.000817447
Q8IY67	RAVR1	Ribonucleoprotein PTB-binding 1	0.798239	0.933285	0.816337	1.32774	1.00916	1.10932	0.739319	0.0439666
Q14061	COX17	Cytochrome c oxidase copper chaperone	0.687598	0.813831	0.571251	0.938154	0.933759	0.932	0.73921	0.0253848
O43491	E41L2	Band 4.1-like protein 2	0.770569	0.898537	0.719808	1.11345	1.02915	1.10322	0.735996	0.00861344
Q8TCG1	CIP2A	Protein CIP2A	0.863162	0.925185	0.714327	1.17436	1.09673	1.13356	0.735075	0.0106274
O14656	TOR1A	Torsin-1A	0.733661	0.952833	0.713393	1.20537	0.979575	1.0854	0.733834	0.0448888
A8YQF4	A8YQF4	MHC class I antigen (Fragment)	0.913972		0.792379	1.17285		1.15295	0.733662	0.0373605
Q8TD30	ALAT2	Alanine aminotransferase 2	0.933973	0.770749	0.805397	1.08469	1.15184	1.18635	0.733337	0.00628928
A0A024RBR4	A0A024RBR4	Huntingtin interacting protein 1 related, isoform CRA_a	0.731997	0.934915	0.7754	1.19708	1.0075	1.12618	0.733262	0.0232832
B4DGP7	B4DGP7	cDNA FLJ57924	0.785487	1.0808	0.802784	1.3145	1.10353	1.22884	0.73188	0.0455258
J3KNL6	J3KNL6	Protein transport protein sec16	0.916453		0.797341	1.1739		1.17512	0.729579	0.033412
C9JA69	C9JA69	HMG box transcription factor BBX	0.928839	0.885114		1.20709	1.28056		0.729184	0.0157265
H0YBG9	H0YBG9	Heat shock factor protein 4 (Fragment)	0.845228		0.80731	1.1432		1.1289	0.727318	0.00425062
Q8NBL1	PGLT1	Protein O-glucosyltransferase 1	0.798627	0.910288	0.719331	1.23608	1.01263	1.10719	0.723575	0.0221837
O95243	MBD4	Methyl-CpG-binding domain protein 4	0.836524	0.890643	0.697841	1.1086	1.07809	1.17302	0.721792	0.0081712
C9IZ04	C9IZ04	Serine/threonine-protein phosphatase 4 regulatory subunit 2 (Fragment)	0.844282	0.850642	0.802033	1.33245	1.04585	1.08952	0.720037	0.0232083
B4E0R5	B4E0R5	cDNA FLJ61517, highly similar to Homo sapiens ubiquitin associated protein 2 (UBAP2), transcript variant 1, mRNA	0.905273	0.863196	0.779424	1.22024	1.09544	1.24327	0.715911	0.00463555
Q9H6F5	CCD86	Coiled-coil domain-containing protein 86	0.871778	0.881172	0.804121	1.12067	1.13702	1.31945	0.714836	0.00755662
B7Z8W3	B7Z8W3	cDNA FLJ53272, highly similar to Homo sapiens LIM domain 7 (LMO7), mRNA	0.858241	0.773015	0.795999	1.2257	1.02751	1.1693	0.709202	0.006671
A0A024R895	A0A024R895	SET translocation (Myeloid leukemia-associated), isoform CRA_b	0.730116	0.997245	0.59829	1.10038	1.11382	1.14419	0.692489	0.0434312
L0R6H6	L0R6H6	Alternative protein GRINL1A	0.802152	0.845227	0.701004	1.26244	1.11747	1.01839	0.691047	0.0133819
Q9H7E9	CH033	UPF0488 protein C8orf33	0.762639	0.829236	0.725702	1.17569	1.0565	1.12917	0.689475	0.00164452
Q9UHP3	UBP25	Ubiquitin carboxyl-terminal hydrolase 25	0.782423	0.823669	0.647782	1.18919	1.00776	1.08626	0.686484	0.010082
Q8TAA5	GRPE2	GrpE protein homolog 2, mitochondrial	0.794605	0.987555	0.662927	1.26467	1.07587	1.25964	0.679157	0.0270105
P15311	EZRI	Ezrin	0.788929	0.826322	0.7273	1.15035	1.11551	1.20308	0.675293	0.000618544
D3DQV2	D3DQV2	Guanine nucleotide-binding protein subunit gamma	0.965626	0.820459	0.874662	1.12493	1.33027	1.48628	0.675064	0.0194035
A0A087WT45	A0A087WT45	GRIP1-associated protein 1	0.780403		0.713748	1.07835		1.19251	0.657968	0.0277682
P07355	ANXA2	Annexin A2	0.748923	0.836463	0.748479	1.207	1.16271	1.21177	0.65165	0.000232645
Q96BW9	TAM41	Phosphatidate cytidylyltransferase, mitochondrial	0.722709		0.676619	1.13012		1.02566	0.649105	0.0220319
O00767	ACOD	Acyl-CoA desaturase	0.728477	1.048	0.688428	1.48964	1.07263	1.29038	0.639796	0.049198
Q13907	IDI1	Isopentenyl-diphosphate Delta-isomerase 1	0.768526	0.859547	0.61986	1.2823	1.06694	1.16658	0.639376	0.0106773
H0YBT6	H0YBT6	Glutamate-rich protein 1 (Fragment)	0.838776		0.692044	1.27456		1.13604	0.635035	0.0487874
Q16831	UPP1	Uridine phosphorylase 1	0.855234	0.68426	0.821241	1.13139	1.36244	1.23052	0.633864	0.00587226
Q969G6	RIFK	Riboflavin kinase	0.675508		0.760904	1.25144		1.06855	0.619146	0.0484249
P60903	S10AA	Protein S100-A10	0.729035	0.826901	0.670364	1.33144	1.1545	1.23751	0.597913	0.0018901
C9JZR2	C9JZR2	Catenin delta-1	0.73379		0.650387	1.3311		1.10651	0.567841	0.0480277
B7Z5V0	B7Z5V0	cDNA FLJ53647, highly similar to Four and a half LIM domains protein 1	0.7546	0.594237	0.637618	1.20962	1.31209	1.25103	0.526527	0.000454928
Q14165	MLEC	Malectin	0.675441		0.568391	1.29892		1.09251	0.520121	0.0386856
Q5JXI2	Q5JXI2	Four and a half LIM domains protein 1	0.66411	0.712075	0.610324	1.37707	1.23989	1.22501	0.517054	0.000398924
Q9P258	RCC2	Protein RCC2	0.72531	0.709188	0.713958	1.60744	1.58218	1.4838	0.459717	2.46385e-05

## Sheet: KO-2_vs_WT
2. Quantitative proteomic analysis in NudCL2 KO-2 and WT HEK-293 cells.
Accession	Symbol	Description	KO-2-1/REF	KO-2-2/REF	KO-2-3/REF	WT-1/REF	WT-2/REF	WT-3/REF	KO-2/WT	t test p value
Q8TEQ8	PIGO	GPI ethanolamine phosphate transferase 3	1.31607	1.27925		0.824966	0.919578		1.48767	0.0139429
Q04941	PLP2	Proteolipid protein 2	1.21698	1.15302	1.18217	0.858784	0.914404	0.820451	1.36957	0.000632997
B4DRG2	B4DRG2	cDNA FLJ55357, highly similar to Calmegin	1.18275	1.13552		0.793722	0.901676		1.36739	0.0339759
B1AH78	B1AH78	Ras-related C3 botulinum toxin substrate 2 (Fragment)	1.20714	1.27143	0.992795	0.813724	0.869692	0.880994	1.35367	0.0252497
A0A0A0MR39	A0A0A0MR39	Myelin expression factor 2	1.06715	1.1602	1.09878	0.908057	0.790675	0.768967	1.34787	0.00499795
H0YC88	H0YC88	Synembryn-A (Fragment)	1.16277		1.10357	0.833843		0.875087	1.32618	0.0163446
Q9UNN8	EPCR	Endothelial protein C receptor	1.23547	1.27223	0.979228	0.837896	0.946586	0.859133	1.319	0.0455044
Q16762	THTR	Thiosulfate sulfurtransferase	1.2983	1.20742	1.09915	0.875858	0.880703	1.01313	1.30154	0.0189238
Q92466	DDB2	DNA damage-binding protein 2	1.20995	1.24121	1.14531	0.908126	0.928254	0.948253	1.29154	0.00089366
H0YNA7	H0YNA7	Signal peptide peptidase-like 2A (Fragment)	1.07801	1.06489	1.32033	0.908874	0.863311	0.914423	1.28907	0.0376699
Q16698	DECR	2,4-dienoyl-CoA reductase, mitochondrial	1.11693	1.12404	0.955352	0.767561	0.846548	0.866815	1.28836	0.019205
P32189	GLPK	Glycerol kinase	1.12526	1.26364	1.01243	0.91536	0.872929	0.857651	1.28549	0.0279867
V9HW89	V9HW89	Epididymis secretory sperm binding protein Li 95n	1.13532	1.15775	0.977958	0.842383	0.864313	0.84392	1.28245	0.0135577
K7ENI6	K7ENI6	TMEM256-PLSCR3 readthrough (NMD candidate)	1.16184	1.14091	0.988234	0.827244	0.89535	0.855074	1.27673	0.0150109
A8K6L5	A8K6L5	cDNA FLJ75063	1.08447	1.13574	1.30853	0.845932	0.949327	0.973578	1.27445	0.031782
C9JBY7	C9JBY7	28S ribosomal protein S33, mitochondrial	1.14073	1.14797		0.874059	0.92812		1.26996	0.0123366
Q96M94	KLH15	Kelch-like protein 15	1.09284	1.09994	0.991267	0.759831	0.945779	0.809328	1.26605	0.0274789
V9HW35	V9HW35	Epididymis secretory protein Li 55	1.00673	1.04042	1.03985	0.774751	0.837384	0.827712	1.26524	0.000653185
Q15125	EBP	3-beta-hydroxysteroid-Delta(8),Delta(7)-isomerase	1.28579	1.26116	1.2159	0.998197	0.945525	1.03272	1.26421	0.00129572
B4DP22	B4DP22	Carboxypeptidase		1.18845	1.22048		0.925012	0.988171	1.25912	0.0198011
B2RAQ8	B2RAQ8	cDNA, FLJ95058, highly similar to Homo sapiens carnitine palmitoyltransferase 1A (liver) (CPT1A),nuclear gene encoding mitochondrial protein, mRNA	1.20206	1.22616	1.02508	0.877866	0.952273	0.917858	1.25666	0.0246242
B4DMG1	B4DMG1	cDNA FLJ57155, highly similar to High mobility group protein 20A	1.10608	1.19303	1.14811	0.816856	0.942079	0.989368	1.25431	0.0152414
B2R6F5	B2R6F5	Protein XRP2	1.11405	1.12113	1.3559	0.994794	0.906176	0.977667	1.24749	0.047432
H2BNB9	H2BNB9	ETV6/INO80D fusion protein	1.10795	1.09459		0.85162	0.915374		1.24649	0.0216433
Q9UH62	ARMX3	Armadillo repeat-containing X-linked protein 3	1.19755	1.14733	1.08919	0.873237	0.937517	0.948421	1.2446	0.00453389
Q8IY26	PLPP6	Phospholipid phosphatase 6	1.13579	1.20886	0.989204	0.856909	0.942887	0.879664	1.24422	0.0349192
J3QQX3	J3QQX3	NADPH:adrenodoxin oxidoreductase, mitochondrial	1.08719	1.07542	1.08072	0.867451	0.845483	0.89673	1.24282	0.000156676
Q12846	STX4	Syntaxin-4	1.19134	1.09894	1.16102	0.91936	0.902391	0.956627	1.2422	0.00207079
B7Z6E8	B7Z6E8	cDNA FLJ59425, highly similar to SH3-domain kinase-binding protein 1	1.04997	1.09298	1.19749	0.929556	0.879221	0.882585	1.24117	0.00979911
A0A1B0GVB9	A0A1B0GVB9	Renin receptor	1.15379	1.1394	1.079	0.83866	0.972249	0.906507	1.24096	0.00824611
B4E325	B4E325	cDNA FLJ54048, highly similar to 55 kDa erythrocyte membrane protein (p55)	1.16303	1.18731	1.0877	0.927261	0.90917	0.937365	1.23947	0.0020577
P04792	HSPB1	Heat shock protein beta-1	0.952507	0.909033	0.897165	0.757264	0.780539	0.688922	1.23891	0.00532226
B4DQW4	B4DQW4	cDNA FLJ53640, highly similar to Vitamin K-dependent gamma-carboxylase (EC 6.4.-.-)	1.19114	1.12773	1.16964	0.844258	1.00778	0.970808	1.23581	0.0137518
Q96DB5	RMD1	Regulator of microtubule dynamics protein 1	1.07945	1.15423	1.1403	0.95284	0.893212	0.885881	1.23502	0.00237974
B7Z1Q8	B7Z1Q8	cDNA FLJ59617, highly similar to DCC-interacting protein 13 beta	1.04535	1.13714	1.07397	0.904497	0.914703	0.823034	1.23246	0.00671531
A0A0C4DFX7	A0A0C4DFX7	WD repeat-containing protein 76	1.13215	1.16948	1.06271	0.832705	0.904001	1.00111	1.22884	0.0227097
Q9BPW8	NIPS1	Protein NipSnap homolog 1	1.00219	1.08116	0.966444	0.794274	0.841437	0.851971	1.22596	0.00805296
Q96SK2	TM209	Transmembrane protein 209	1.15114	1.21224	1.14044	0.853018	0.994536	1.01099	1.22573	0.0172821
A0A087WYV8	A0A087WYV8	Fibrillin-2	1.17645	1.14727	1.22562	0.872737	1.06171	0.963048	1.22497	0.0213477
Q9NP72	RAB18	Ras-related protein Rab-18	1.12247	1.02904	1.00014	0.769924	0.89799	0.906422	1.22425	0.0287467
O60220	TIM8A	Mitochondrial import inner membrane translocase subunit Tim8 A	1.21669	1.09947	1.07961	0.870516	0.968749	0.935467	1.22382	0.0159565
H7C5A7	H7C5A7	Acyl-coenzyme A thioesterase 8 (Fragment)	1.13863	1.1589		0.940534	0.936818		1.22382	0.00239695
Q02750	MP2K1	Dual specificity mitogen-activated protein kinase kinase 1	1.07821	1.056	1.08655	0.925049	0.84696	0.867448	1.22024	0.00151362
P51572	BAP31	B-cell receptor-associated protein 31	1.21917	1.1589	1.04485	0.855434	0.974893	0.980208	1.21789	0.0354166
A0A024RBQ5	A0A024RBQ5	2'-5'-oligoadenylate synthetase 3, 100kDa, isoform CRA_a	1.19341	1.19022	1.17484	0.993499	0.965081	0.968069	1.21589	3.90644e-05
P83111	LACTB	Serine beta-lactamase-like protein LACTB, mitochondrial	1.08263	1.13609		0.906738	0.918354		1.21568	0.018776
Q9UMS0	NFU1	NFU1 iron-sulfur cluster scaffold homolog, mitochondrial	1.14696	1.13987	0.999894	0.85228	0.921442	0.932174	1.21465	0.0231038
Q9BR76	COR1B	Coronin-1B	1.1345	1.14967	1.08346	0.860411	0.938801	0.974795	1.21399	0.00728108
Q96TC7	RMD3	Regulator of microtubule dynamics protein 3	1.1501	1.02992	1.19775	0.894208	0.92113	0.968053	1.21354	0.0219192
K7ESP4	K7ESP4	Dephospho-CoA kinase domain-containing protein (Fragment)	1.09639	1.13779	0.993603	0.809106	0.969627	0.885429	1.21155	0.0409118
P82663	RT25	28S ribosomal protein S25, mitochondrial	1.11138	1.14004	1.09198	0.822428	0.98875	0.952329	1.20984	0.0210027
A0A1B0GW05	A0A1B0GW05	Probable C-mannosyltransferase DPY19L1	1.09655	1.14703	1.07479	0.898369	0.931629	0.91809	1.20752	0.00126388
G3V1B8	G3V1B8	Sjoegren syndrome/scleroderma autoantigen 1	1.20804	1.05161	1.05654	0.866072	0.919117	0.962878	1.20674	0.0317143
Q8IWL3	HSC20	Iron-sulfur cluster co-chaperone protein HscB, mitochondrial	1.04421	1.07618	1.16623	0.933137	0.884203	0.91024	1.20496	0.00892115
P10620	MGST1	Microsomal glutathione S-transferase 1	1.1006	1.11203	1.00543	0.830932	0.935475	0.906376	1.20401	0.0167488
P50402	EMD	Emerin	1.17061	1.1172	1.20853	0.94895	0.953544	1.0019	1.20381	0.00329099
Q9NUF9	Q9NUF9	Nucleoside diphosphate kinase (Fragment)	1.04083	0.967195	1.114	0.775979	0.890292	0.927444	1.20369	0.0473594
Q6IA69	NADE	Glutamine-dependent NAD(+) synthetase	1.24658	1.23241	1.21063	0.943125	1.11748	1.00542	1.20339	0.0162398
P51688	SPHM	N-sulphoglucosamine sulphohydrolase	1.1385	1.17049	1.01957	0.843535	0.975175	0.94787	1.20313	0.0372007
Q8WYJ5	Q8WYJ5	Protein kinase C inhibitor-2	1.10398	0.981339	1.09388	0.875124	0.861196	0.90701	1.20272	0.0126849
B3KRK2	B3KRK2	DEAD (Asp-Glu-Ala-Asp) box polypeptide 41, isoform CRA_a	1.05521	1.15955	1.17471	0.918435	0.958799	0.942095	1.20223	0.00845994
P17301	ITA2	Integrin alpha-2	1.08959	1.04812	0.974911	0.81557	0.924776	0.849963	1.20164	0.0200609
B7ZB17	B7ZB17	cDNA, FLJ79381, highly similar to Ribosomal protein S6 kinase alpha-3 (EC 2.7.11.1)	1.06445	1.01194	1.12304	0.870532	0.884712	0.908451	1.20113	0.0062484
A0A024QZB4	A0A024QZB4	Sulfotransferase	0.985581	0.889141	0.901909	0.705221	0.814633	0.792212	1.20093	0.0263275
Q96CP7	TLCD1	Calfacilitin	1.20755	1.08685	1.22566	0.906626	0.964798	1.06087	1.20044	0.0352187
Q8WUP2	FBLI1	Filamin-binding LIM protein 1	0.881393	0.907066	0.788502	0.996973	1.07861	1.01835	0.832906	0.0166875
O95714	HERC2	E3 ubiquitin-protein ligase HERC2		0.987734	1.01022		1.23037	1.17395	0.830983	0.0216165
B7Z5A7	B7Z5A7	cDNA FLJ57557, highly similar to Solute carrier family 2, facilitated glucose transporter member 3	1.01352	0.880194	0.885098	1.02822	1.15249	1.16349	0.830935	0.0375592
O94760	DDAH1	N(G),N(G)-dimethylarginine dimethylaminohydrolase 1	0.795756	0.875068	0.925693	1.09688	1.00229	1.02636	0.830746	0.0203041
Q15149	PLEC	Plectin	0.898334	0.885585	0.996437	1.1442	1.1	1.11923	0.826642	0.0064585
Q9BQI0	AIF1L	Allograft inflammatory factor 1-like	0.820147	0.914224	0.979535	1.16563	1.04072	1.07931	0.825985	0.0322846
Q16658	FSCN1	Fascin	0.864846	0.857691	0.915512	1.04237	1.06767	1.09202	0.823858	0.00125352
Q8ND56	LS14A	Protein LSM14 homolog A		0.769643	0.825061		0.943003	1.00273	0.819592	0.0498755
P15104	GLNA	Glutamine synthetase	0.733923	0.72709	0.818271	0.954732	0.963718	0.863584	0.819287	0.0181145
O14929	HAT1	Histone acetyltransferase type B catalytic subunit	0.955659	0.884063	0.854852	0.998283	1.17201	1.1202	0.818896	0.0289804
A0A0K0K1L1	A0A0K0K1L1	Epididymis secretory protein Li 282	0.900007	0.78145	0.996934	1.08631	1.09149	1.10004	0.817122	0.0328943
Q9H0W8	SMG9	Protein SMG9	0.964306	0.98042	0.955741	1.29272	1.16632	1.09858	0.815284	0.0187837
Q8N995	Q8N995	3-hydroxy-3-methylglutaryl coenzyme A synthase	1.0452	0.982279	0.847631	1.12417	1.18691	1.22462	0.813167	0.0278872
Q96BH1	RNF25	E3 ubiquitin-protein ligase RNF25		0.805439	0.811675		0.969622	1.02049	0.812573	0.0183617
Q01105	SET	Protein SET	0.912813	0.87379	0.881109	1.13217	1.07738	1.0821	0.810446	0.000608388
D6RA82	D6RA82	Annexin	0.756975	0.760168	0.85141	1.03984	0.945747	0.941731	0.809121	0.0139242
P31947	1433S	14-3-3 protein sigma	0.801245	0.752103	0.941489	1.05242	1.00727	1.03071	0.807287	0.0270296
A0A087WTF3	A0A087WTF3	Ankyrin-3 (Fragment)	0.917697	0.909951		1.12938	1.14121		0.804923	0.00101767
Q9Y5B2	Q9Y5B2	Junction adhesion molecule	0.881297	0.905596	0.8459	1.1428	1.07	1.05822	0.804884	0.00254263
B2RBD5	B2RBD5	Tubulin beta chain	0.958076	0.985891	0.810241	1.21168	1.12632	1.09207	0.802961	0.0257831
Q96RG4	Q96RG4	Insulin receptor substrate 2 insertion mutant (Fragment)	0.912811	0.908164	0.965793	1.17508	1.13867	1.15869	0.802539	0.000425385
F5H345	F5H345	Porphobilinogen deaminase	0.839572	0.798733	0.949733	1.18742	1.01542	1.1106	0.781072	0.0227335
Q8N726	ARF	Tumor suppressor ARF	0.744226	0.733315	0.662583	0.925742	0.94717	0.870023	0.780232	0.00428365
B3KSV9	B3KSV9	cDNA FLJ37148 fis, clone BRACE2025333, highly similar to Homo sapiens Na+/H+ exchange regulatory co-factor (NHERF) mRNA	0.847593	0.836511	0.907558	1.1524	1.06477	1.11351	0.778118	0.00184412
B2R928	B2R928	Mitogen-activated protein kinase kinase kinase kinase	0.883088	0.766072	0.877344	1.09387	1.12553	1.02815	0.777973	0.00727491
Q9NWT6	HIF1N	Hypoxia-inducible factor 1-alpha inhibitor	0.840571	0.769906	0.893021	1.17779	1.01727	1.04027	0.7738	0.0165978
Q9BZQ0	Q9BZQ0	Follistatin-related protein (Fragment)	0.825475	0.792985		1.06541	1.02637		0.773724	0.0113193
Q14315	FLNC	Filamin-C	0.904061	0.863685	0.934821	1.16111	1.14697	1.18577	0.773524	0.000359578
P08727	K1C19	Keratin, type I cytoskeletal 19	0.847957	0.80459	0.884942	1.10071	1.08505	1.11011	0.7699	0.000485549
Q13907	IDI1	Isopentenyl-diphosphate Delta-isomerase 1	0.808599	0.832193	1.04655	1.2823	1.06694	1.16658	0.764358	0.0479084
Q04695	K1C17	Keratin, type I cytoskeletal 17	0.720687	0.729718	0.87682	1.06266	0.982799	1.00897	0.761918	0.0122125
Q16831	UPP1	Uridine phosphorylase 1	0.941741	0.901069	0.864675	1.13139	1.36244	1.23052	0.726968	0.00860988
Q8NG19	Q8NG19	Multi-functional protein MFP	0.73335	0.872718	0.964073	1.37801	1.07186	1.11932	0.72009	0.0458901
C9JA69	C9JA69	HMG box transcription factor BBX	0.850134	0.93308		1.20709	1.28056		0.716827	0.0238603
P13928	ANXA8	Annexin A8	0.829506	0.645861	0.905421	1.24369	0.97928	1.16573	0.702568	0.037821
P07355	ANXA2	Annexin A2	0.80462	0.772488	0.889346	1.207	1.16271	1.21177	0.68867	0.00062444
D3DQV2	D3DQV2	Guanine nucleotide-binding protein subunit gamma	1.00548	0.894206	0.75436	1.12493	1.33027	1.48628	0.673365	0.0280722
P60903	S10AA	Protein S100-A10	0.755988	0.696487	0.926905	1.33144	1.1545	1.23751	0.639026	0.00645085
P10696	PPBN	Alkaline phosphatase, placental-like	0.695277	0.722525	0.7542	1.39266	1.07897	1.08864	0.610067	0.0113947
B7Z5V0	B7Z5V0	cDNA FLJ53647, highly similar to Four and a half LIM domains protein 1	0.742558	0.715774	0.734212	1.20962	1.31209	1.25103	0.581153	6.85266e-05
E5RFP0	E5RFP0	NudC domain-containing protein 2		0.686028	0.64292		1.27893	1.201	0.53588	0.00593349
Q5JXI2	Q5JXI2	Four and a half LIM domains protein 1	0.662506	0.679828	0.704993	1.37707	1.23989	1.22501	0.532884	0.000278467
Q9P258	RCC2	Protein RCC2	0.614839	0.644836	0.718822	1.60744	1.58218	1.4838	0.42335	5.10606e-05
