# Supplementary material for: NudCL2 is required for cytokinesis by stabilizing RCC2 with Hsp90 at the midbody
Source: Protein Cell. 2024 May 27;15(10):766–82. doi: 10.1093/procel/pwae025 (PMC11443449; doi:10.1093/procel/pwae025)
Supplement: pwae025_suppl_Supplementary_Dataset_S2 [file pwae025_suppl_supplementary_dataset_s2.xlsx]

## Sheet: Legend
Dataset 2: List of the midbody proteins of human selected from MiCroKiTS 4.0 database.
This file contains following dataset:
List of the midbody proteins of human selected from MiCroKiTS 4.0 database.
Descriptions:
The list of the midbody proteins of human selected from MiCroKiTS 4.0 database (http://microkit.biocuckoo.org/).

## Sheet: Midbody proteins from MiCroKiTS
Dataset 2: List of the midbody proteins of human selected from MiCroKiTS 4.0 database.
Accession	Evidence	Species	Name / Alias
P49674	Experimental	Homo sapiens (Human)	Casein kinase I isoform epsilon; CSNK1E
Q14674	Experimental	Homo sapiens (Human)	Separin; Caspase-like protein ESPL1; Extra spindle poles-like 1 protein; Separase; ESPL1; ESP1; KIAA0165
Q7L9L4	Experimental	Homo sapiens (Human)	MOB kinase activator 1B; Mob1 homolog 1A; Mob1B; Mps one binder kinase activator-like 1A; MOB1B; MOB4A; MOBKL1A
Q8TDC3	Experimental	Homo sapiens (Human)	Serine/threonine-protein kinase BRSK1; Brain-selective kinase 1; Brain-specific serine/threonine-protein kinase 1; Serine/threonine-protein kinase SAD-B; Synapses of Amphids Defective homolog 1; BRSK1; KIAA1811; SAD1; SADB
Q9NYY3	Experimental	Homo sapiens (Human)	Serine/threonine-protein kinase PLK2; Polo-like kinase 2; Serine/threonine-protein kinase SNK; Serum-inducible kinase; PLK2; SNK
Q9UM11	Experimental	Homo sapiens (Human)	Fizzy-related protein homolog; CDC20-like protein 1; Cdh1/Hct1 homolog; FZR1; CDH1; FYR; FZR; KIAA1242
Q9UNH5	Experimental	Homo sapiens (Human)	Dual specificity protein phosphatase CDC14A; CDC14 cell division cycle 14 homolog A; CDC14A
Q9Y2H1	Experimental	Homo sapiens (Human)	Serine/threonine-protein kinase 38-like; NDR2 protein kinase; Nuclear Dbf2-related kinase 2; STK38L; KIAA0965; NDR2
O14576	Experimental	Homo sapiens (Human)	Cytoplasmic dynein 1 intermediate chain 1; Cytoplasmic dynein intermediate chain 1; Dynein intermediate chain 1, cytosolic; DYNC1I1; DNCI1; DNCIC1
O43293	Experimental	Homo sapiens (Human)	Death-associated protein kinase 3; DAP-like kinase; MYPT1 kinase; Zipper-interacting protein kinase; DAPK3; ZIPK
O75935	Experimental	Homo sapiens (Human)	Dynactin subunit 3; Dynactin complex subunit 22 kDa subunit; DCTN3; DCTN22
P23258	Experimental	Homo sapiens (Human)	Tubulin gamma-1 chain; Gamma-1-tubulin; Gamma-tubulin complex component 1; TUBG1; TUBG
P27361	Experimental	Homo sapiens (Human)	Mitogen-activated protein kinase 3; ERT2; Extracellular signal-regulated kinase 1; Insulin-stimulated MAP2 kinase; MAP kinase isoform p44; Microtubule-associated protein 2 kinase; p44-ERK1; MAPK3; ERK1; PRKM3
P51955	Experimental	Homo sapiens (Human)	Serine/threonine-protein kinase Nek2; HSPK 21; Never in mitosis A-related kinase 2; NimA-like protein kinase 1; NEK2; NEK2A; NLK1
P78527	Experimental	Homo sapiens (Human)	DNA-dependent protein kinase catalytic subunit; DNPK1; p460; PRKDC; HYRC; HYRC1
P84243	Experimental	Homo sapiens (Human)	Histone H3.3; H3F3A; H3.3A; H3F3; PP781
Q13409	Experimental	Homo sapiens (Human)	Cytoplasmic dynein 1 intermediate chain 2; Cytoplasmic dynein intermediate chain 2; Dynein intermediate chain 2, cytosolic; DYNC1I2; DNCI2; DNCIC2
Q13561	Experimental	Homo sapiens (Human)	Dynactin subunit 2; 50 kDa dynein-associated polypeptide; Dynactin complex 50 kDa subunit; p50 dynamitin; DCTN2; DCTN50
Q14203	Experimental	Homo sapiens (Human)	Dynactin subunit 1; 150 kDa dynein-associated polypeptide; DAP-150; p135; p150-glued; DCTN1
Q14204	Experimental	Homo sapiens (Human)	Cytoplasmic dynein 1 heavy chain 1; Cytoplasmic dynein heavy chain 1; Dynein heavy chain, cytosolic; DYNC1H1; DHC1; DNCH1; DNCL; DNECL; DYHC; KIAA0325
Q15691	Experimental	Homo sapiens (Human)	Microtubule-associated protein RP/EB family member 1; APC-binding protein EB1; End-binding protein 1; MAPRE1
Q5SW96	Experimental	Homo sapiens (Human)	Low density lipoprotein receptor adapter protein 1; Autosomal recessive hypercholesterolemia protein; LDLRAP1; ARH
Q8N4N8	Experimental	Homo sapiens (Human)	Kinesin-like protein KIF2B; KIF2B
Q8TF09	Experimental	Homo sapiens (Human)	Dynein light chain roadblock-type 2; Dynein light chain 2B, cytoplasmic; Roadblock domain-containing protein 2; DYNLRB2; DNCL2B; DNLC2B; ROBLD2
Q96FJ2	Experimental	Homo sapiens (Human)	Dynein light chain 2, cytoplasmic; 8 kDa dynein light chain b; Dynein light chain LC8-type 2; DYNLL2; DLC2
Q9HAU4	Experimental	Homo sapiens (Human)	E3 ubiquitin-protein ligase SMURF2; SMAD ubiquitination regulatory factor 2; SMAD-specific E3 ubiquitin-protein ligase 2; SMURF2
Q9NP97	Experimental	Homo sapiens (Human)	Dynein light chain roadblock-type 1; Bithoraxoid-like protein; Dynein light chain 2A, cytoplasmic; Dynein-associated protein Km23; Roadblock domain-containing protein 1; DYNLRB1; BITH; DNCL2A; DNLC2A; ROBLD1; HSPC162
Q9UM13	Experimental	Homo sapiens (Human)	Anaphase-promoting complex subunit 10; Cyclosome subunit 10; ANAPC10; APC10
Q9Y6D9	Experimental	Homo sapiens (Human)	Mitotic spindle assembly checkpoint protein MAD1; Mitotic arrest deficient 1-like protein 1; Mitotic checkpoint MAD1 protein homolog; Tax-binding protein 181; MAD1L1; MAD1; TXBP181
O15392	Experimental	Homo sapiens (Human)	Baculoviral IAP repeat-containing protein 5; Apoptosis inhibitor 4; Apoptosis inhibitor survivin; BIRC5; API4; IAP4
O43237	Experimental	Homo sapiens (Human)	Cytoplasmic dynein 1 light intermediate chain 2; Dynein light intermediate chain 2, cytosolic; LIC53/55; DYNC1LI2; DNCLI2; LIC2
P36873	Experimental	Homo sapiens (Human)	Serine/threonine-protein phosphatase PP1-gamma catalytic subunit; Protein phosphatase 1C catalytic subunit; PPP1CC
P49454	Experimental	Homo sapiens (Human)	Centromere protein F; AH antigen; Kinetochore protein CENPF; Mitosin; CENPF
P53350	Experimental	Homo sapiens (Human)	Serine/threonine-protein kinase PLK1; Polo-like kinase 1; Serine/threonine-protein kinase 13; PLK1; PLK
P62136	Experimental	Homo sapiens (Human)	Serine/threonine-protein phosphatase PP1-alpha catalytic subunit; PPP1CA; PPP1A
P63167	Experimental	Homo sapiens (Human)	Dynein light chain 1, cytoplasmic; 8 kDa dynein light chain; Dynein light chain LC8-type 1; Protein inhibitor of neuronal nitric oxide synthase; DYNLL1; DLC1; DNCL1; DNCLC1; HDLC1
Q8IZT6	Experimental	Homo sapiens (Human)	Abnormal spindle-like microcephaly-associated protein; Abnormal spindle protein homolog; ASPM; MCPH5
O14965	Experimental	Homo sapiens (Human)	Aurora kinase A; Aurora 2; Aurora/IPL1-related kinase 1; Breast tumor-amplified kinase; Serine/threonine-protein kinase 15; Serine/threonine-protein kinase 6; Serine/threonine-protein kinase aurora-A; AURKA; AIK; AIRK1; ARK1; AURA; AYK1; BTAK; IAK1; STK15; STK6
O00522	Experimental	Homo sapiens (Human)	Krev interaction trapped protein 1; Cerebral cavernous malformations 1 protein; KRIT1; CCM1
O15066	Experimental	Homo sapiens (Human)	Kinesin-like protein KIF3B; HH0048; Microtubule plus end-directed kinesin motor 3B; KIF3B; KIAA0359
O60447	Experimental	Homo sapiens (Human)	Ecotropic viral integration site 5 protein homolog; Neuroblastoma stage 4S gene protein; EVI5; NB4S
O75154	Experimental	Homo sapiens (Human)	Rab11 family-interacting protein 3; Arfophilin-1; EF hands-containing Rab-interacting protein; MU-MB-17.148; RAB11FIP3; ARFO1; KIAA0665
O75410	Experimental	Homo sapiens (Human)	Transforming acidic coiled-coil-containing protein 1; Gastric cancer antigen Ga55; Taxin-1; TACC1; KIAA1103
O76070	Experimental	Homo sapiens (Human)	Gamma-synuclein; Breast cancer-specific gene 1 protein; Persyn; Synoretin; SNCG; BCSG1; PERSYN; PRSN
O76095	Experimental	Homo sapiens (Human)	Protein JTB; Jumping translocation breakpoint protein; Prostate androgen-regulated protein; JTB; HSPC222
O94806	Experimental	Homo sapiens (Human)	Serine/threonine-protein kinase D3; Protein kinase C nu type; Protein kinase EPK2; nPKC-nu; PRKD3; EPK2; PRKCN
O95835	Experimental	Homo sapiens (Human)	Serine/threonine-protein kinase LATS1; Large tumor suppressor homolog 1; WARTS protein kinase; LATS1; WARTS
O96017	Experimental	Homo sapiens (Human)	Serine/threonine-protein kinase Chk2; CHK2 checkpoint homolog; Cds1 homolog; Checkpoint kinase 2; CHEK2; CDS1; CHK2; RAD53
P02511	Experimental	Homo sapiens (Human)	Alpha-crystallin B chain; Alpha(B)-crystallin; Heat shock protein beta-5; Renal carcinoma antigen NY-REN-27; Rosenthal fiber component; CRYAB; CRYA2
P04899	Experimental	Homo sapiens (Human)	Guanine nucleotide-binding protein G(i) subunit alpha-2; Adenylate cyclase-inhibiting G alpha protein; GNAI2; GNAI2B
P08754	Experimental	Homo sapiens (Human)	Guanine nucleotide-binding protein G(k) subunit alpha; G(i) alpha-3; GNAI3
P11171	Experimental	Homo sapiens (Human)	Protein 4.1; 4.1R; Band 4.1; EPB4.1; EPB41; E41P
P28482	Experimental	Homo sapiens (Human)	Mitogen-activated protein kinase 1; ERT1; Extracellular signal-regulated kinase 2; MAP kinase isoform p42; Mitogen-activated protein kinase 2; MAPK1; ERK2; PRKM1; PRKM2
P35222	Experimental	Homo sapiens (Human)	Catenin beta-1; Beta-catenin; CTNNB1; CTNNB; OK/SW-cl.35; PRO2286
P36405	Experimental	Homo sapiens (Human)	ADP-ribosylation factor-like protein 3; ARL3; ARFL3
P36507	Experimental	Homo sapiens (Human)	Dual specificity mitogen-activated protein kinase kinase 2; ERK activator kinase 2; MAPK/ERK kinase 2; MAP2K2; MEK2; MKK2; PRKMK2
P40121	Experimental	Homo sapiens (Human)	Macrophage-capping protein; Actin regulatory protein CAP-G; CAPG; AFCP; MCP
P41236	Experimental	Homo sapiens (Human)	Protein phosphatase inhibitor 2; PPP1R2; IPP2
P49711	Experimental	Homo sapiens (Human)	Transcriptional repressor CTCF; 11-zinc finger protein; CCCTC-binding factor; CTCFL paralog; CTCF
P50395	Experimental	Homo sapiens (Human)	Rab GDP dissociation inhibitor beta; Guanosine diphosphate dissociation inhibitor 2; GDI2; RABGDIB
P50570	Experimental	Homo sapiens (Human)	Dynamin-2; DNM2; DYN2
P50995	Experimental	Homo sapiens (Human)	Annexin A11; 56 kDa autoantigen; Annexin XI; Annexin-11; Calcyclin-associated annexin 50; ANXA11; ANX11
P51587	Experimental	Homo sapiens (Human)	Breast cancer type 2 susceptibility protein; Fanconi anemia group D1 protein; BRCA2; FACD; FANCD1
P53667	Experimental	Homo sapiens (Human)	LIM domain kinase 1; LIMK1; LIMK
P53671	Experimental	Homo sapiens (Human)	LIM domain kinase 2; LIMK2
P53990	Experimental	Homo sapiens (Human)	IST1 homolog; Putative MAPK-activating protein PM28; IST1; KIAA0174
P62158	Experimental	Homo sapiens (Human)	Calmodulin; CALM1; CALM; CAM; CAM1
P63096	Experimental	Homo sapiens (Human)	Guanine nucleotide-binding protein G(i) subunit alpha-1; Adenylate cyclase-inhibiting G alpha protein; GNAI1
Q02750	Experimental	Homo sapiens (Human)	Dual specificity mitogen-activated protein kinase kinase 1; ERK activator kinase 1; MAPK/ERK kinase 1; MAP2K1; MEK1; PRKMK1
Q12923	Experimental	Homo sapiens (Human)	Tyrosine-protein phosphatase non-receptor type 13; Fas-associated protein-tyrosine phosphatase 1; PTP-BAS; Protein-tyrosine phosphatase 1E; Protein-tyrosine phosphatase PTPL1; PTPN13; PNP1; PTP1E; PTPL1
Q13131	Experimental	Homo sapiens (Human)	5'-AMP-activated protein kinase catalytic subunit alpha-1; Acetyl-CoA carboxylase kinase; Hydroxymethylglutaryl-CoA reductase kinase; Tau-protein kinase PRKAA1; PRKAA1; AMPK1
Q13188	Experimental	Homo sapiens (Human)	Serine/threonine-protein kinase 3; Mammalian STE20-like protein kinase 2; STE20-like kinase MST2; Serine/threonine-protein kinase Krs-1; STK3; KRS1; MST2
Q13464	Experimental	Homo sapiens (Human)	Rho-associated protein kinase 1; Renal carcinoma antigen NY-REN-35; Rho-associated, coiled-coil-containing protein kinase 1; Rho-associated, coiled-coil-containing protein kinase I; p160 ROCK-1; ROCK1
Q13487	Experimental	Homo sapiens (Human)	snRNA-activating protein complex subunit 2; Proximal sequence element-binding transcription factor subunit delta; Small nuclear RNA-activating complex polypeptide 2; snRNA-activating protein complex 45 kDa subunit; SNAPC2; SNAP45
Q13554	Experimental	Homo sapiens (Human)	Calcium/calmodulin-dependent protein kinase type II subunit beta; CAMK2B; CAM2; CAMK2; CAMKB
Q13555	Experimental	Homo sapiens (Human)	Calcium/calmodulin-dependent protein kinase type II subunit gamma; CAMK2G; CAMK; CAMK-II; CAMKG
Q14194	Experimental	Homo sapiens (Human)	Dihydropyrimidinase-related protein 1; Collapsin response mediator protein 1; Unc-33-like phosphoprotein 3; CRMP1; DPYSL1; ULIP3
Q15139	Experimental	Homo sapiens (Human)	Serine/threonine-protein kinase D1; Protein kinase C mu type; Protein kinase D; nPKC-D1; nPKC-mu; PRKD1; PKD; PKD1; PRKCM
Q16181	Experimental	Homo sapiens (Human)	Septin-7; CDC10 protein homolog; SEPT7; CDC10
Q1MSJ5	Experimental	Homo sapiens (Human)	Centrosome and spindle pole-associated protein 1; CSPP1; CSPP
Q3KR16	Experimental	Homo sapiens (Human)	Pleckstrin homology domain-containing family G member 6; Myosin-interacting guanine nucleotide exchange factor; PLEKHG6
Q53EZ4	Experimental	Homo sapiens (Human)	Centrosomal protein of 55 kDa; Up-regulated in colon cancer 6; CEP55; C10orf3; URCC6
Q5JVL4	Experimental	Homo sapiens (Human)	EF-hand domain-containing protein 1; Myoclonin-1; EFHC1
Q68DK2	Experimental	Homo sapiens (Human)	Zinc finger FYVE domain-containing protein 26; FYVE domain-containing centrosomal protein; Spastizin; ZFYVE26; KIAA0321
Q7L5Y9	Experimental	Homo sapiens (Human)	Macrophage erythroblast attacher; Cell proliferation-inducing gene 5 protein; Erythroblast macrophage protein; Human lung cancer oncogene 10 protein; MAEA; EMP; HLC10; PIG5
Q86YS3	Experimental	Homo sapiens (Human)	Rab11 family-interacting protein 4; Arfophilin-2; RAB11FIP4; ARFO2; KIAA1821
Q8IXJ6	Experimental	Homo sapiens (Human)	NAD-dependent protein deacetylase sirtuin-2; Regulatory protein SIR2 homolog 2; SIR2-like protein 2; SIRT2; SIR2L; SIR2L2
Q8IYM1	Experimental	Homo sapiens (Human)	Septin-12; SEPT12
Q8TAP9	Experimental	Homo sapiens (Human)	M-phase-specific PLK1-interacting protein; TTD non-photosensitive 1 protein; MPLKIP; C7orf11; TTDN1
Q8TDX7	Experimental	Homo sapiens (Human)	Serine/threonine-protein kinase Nek7; Never in mitosis A-related kinase 7; NEK7
Q8WUM4	Experimental	Homo sapiens (Human)	Programmed cell death 6-interacting protein; ALG-2-interacting protein 1; ALG-2-interacting protein X; Hp95; PDCD6IP; AIP1; ALIX; KIAA1375
Q92558	Experimental	Homo sapiens (Human)	Wiskott-Aldrich syndrome protein family member 1; Protein WAVE-1; Verprolin homology domain-containing protein 1; WASF1; KIAA0269; SCAR1; WAVE1
Q96CT7	Experimental	Homo sapiens (Human)	Coiled-coil domain-containing protein 124; CCDC124
Q96JE9	Experimental	Homo sapiens (Human)	Microtubule-associated protein 6; Stable tubule-only polypeptide; MAP6; KIAA1878
Q96SN8	Experimental	Homo sapiens (Human)	CDK5 regulatory subunit-associated protein 2; CDK5 activator-binding protein C48; Centrosome-associated protein 215; CDK5RAP2; CEP215; KIAA1633
Q99569	Experimental	Homo sapiens (Human)	Plakophilin-4; p0071; PKP4
Q99728	Experimental	Homo sapiens (Human)	BRCA1-associated RING domain protein 1; BARD1
Q99816	Experimental	Homo sapiens (Human)	Tumor susceptibility gene 101 protein; ESCRT-I complex subunit TSG101; TSG101
Q99996	Experimental	Homo sapiens (Human)	A-kinase anchor protein 9; A-kinase anchor protein 350 kDa; A-kinase anchor protein 450 kDa; AKAP 120-like protein; Centrosome- and Golgi-localized PKN-associated protein; Protein hyperion; Protein kinase A-anchoring protein 9; Protein yotiao; AKAP9; AKAP350; AKAP450; KIAA0803
Q9BRK4	Experimental	Homo sapiens (Human)	Leucine zipper putative tumor suppressor 2; Protein LAPSER1; LZTS2; KIAA1813; LAPSER1
Q9BXH1	Experimental	Homo sapiens (Human)	Bcl-2-binding component 3; JFY-1; p53 up-regulated modulator of apoptosis; BBC3; PUMA
Q9BXL8	Experimental	Homo sapiens (Human)	Cell division cycle-associated protein 4; Hematopoietic progenitor protein; CDCA4; HEPP
Q9BZL6	Experimental	Homo sapiens (Human)	Serine/threonine-protein kinase D2; nPKC-D2; PRKD2; PKD2; HSPC187
Q9H4B4	Experimental	Homo sapiens (Human)	Serine/threonine-protein kinase PLK3; Cytokine-inducible serine/threonine-protein kinase; FGF-inducible kinase; Polo-like kinase 3; Proliferation-related kinase; PLK3; CNK; FNK; PRK
Q9H4B6	Experimental	Homo sapiens (Human)	Protein salvador homolog 1; 45 kDa WW domain protein; SAV1; WW45
Q9HC77	Experimental	Homo sapiens (Human)	Centromere protein J; Centrosomal P4.1-associated protein; LAG-3-associated protein; LYST-interacting protein 1; CENPJ; CPAP; LAP; LIP1
Q9NPQ8	Experimental	Homo sapiens (Human)	Synembryn-A; Protein Ric-8A; RIC8A
Q9NXR1	Experimental	Homo sapiens (Human)	Nuclear distribution protein nudE homolog 1; NDE1; NUDE
Q9NZJ0	Experimental	Homo sapiens (Human)	Denticleless protein homolog; DDB1- and CUL4-associated factor 2; Lethal(2) denticleless protein homolog; Retinoic acid-regulated nuclear matrix-associated protein; DTL; CDT2; CDW1; DCAF2; L2DTL; RAMP
Q9UBP0	Experimental	Homo sapiens (Human)	Spastin; Spastic paraplegia 4 protein; SPAST; ADPSP; FSP2; KIAA1083; SPG4
Q9UQB9	Experimental	Homo sapiens (Human)	Aurora kinase C; Aurora 3; Aurora/IPL1-related kinase 3; Aurora/IPL1/Eg2 protein 2; Serine/threonine-protein kinase 13; Serine/threonine-protein kinase aurora-C; AURKC; AIE2; AIK3; AIRK3; ARK3; STK13
Q9Y230	Experimental	Homo sapiens (Human)	RuvB-like 2; 48 kDa TATA box-binding protein-interacting protein; 51 kDa erythrocyte cytosolic protein; INO80 complex subunit J; Repressing pontin 52; TIP49b; TIP60-associated protein 54-beta; RUVBL2; INO80J; TIP48; TIP49B; CGI-46
Q9Y3E7	Experimental	Homo sapiens (Human)	Charged multivesicular body protein 3; Chromatin-modifying protein 3; Neuroendocrine differentiation factor; Vacuolar protein sorting-associated protein 24; CHMP3; CGI149; NEDF; VPS24; CGI-149
Q9Y696	Experimental	Homo sapiens (Human)	Chloride intracellular channel protein 4; Intracellular chloride ion channel protein p64H1; CLIC4
P27816	Experimental	Homo sapiens (Human)	Microtubule-associated protein 4; MAP4
P68366	Experimental	Homo sapiens (Human)	Tubulin alpha-4A chain; Alpha-tubulin 1; Testis-specific alpha-tubulin; Tubulin H2-alpha; Tubulin alpha-1 chain; TUBA4A; TUBA1
P81274	Experimental	Homo sapiens (Human)	G-protein-signaling modulator 2; Mosaic protein LGN; GPSM2; LGN
Q14980	Experimental	Homo sapiens (Human)	Nuclear mitotic apparatus protein 1; SP-H antigen; NUMA1; NUMA
Q15058	Experimental	Homo sapiens (Human)	Kinesin-like protein KIF14; KIF14; KIAA0042
Q92974	Experimental	Homo sapiens (Human)	Rho guanine nucleotide exchange factor 2; Guanine nucleotide exchange factor H1; Microtubule-regulated Rho-GEF; Proliferating cell nucleolar antigen p40; ARHGEF2; KIAA0651; LFP40
Q9BUB5	Experimental	Homo sapiens (Human)	MAP kinase-interacting serine/threonine-protein kinase 1; MAP kinase signal-integrating kinase 1; MKNK1; MNK1
Q9UHD8	Experimental	Homo sapiens (Human)	Septin-9; MLL septin-like fusion protein MSF-A; Ovarian/Breast septin; Septin D1; SEPT9; KIAA0991; MSF
P38398	Experimental	Homo sapiens (Human)	Breast cancer type 1 susceptibility protein; RING finger protein 53; BRCA1; RNF53
P52732	Experimental	Homo sapiens (Human)	Kinesin-like protein KIF11; Kinesin-like protein 1; Kinesin-like spindle protein HKSP; Kinesin-related motor protein Eg5; Thyroid receptor-interacting protein 5; KIF11; EG5; KNSL1; TRIP5
O75151	Experimental	Homo sapiens (Human)	Lysine-specific demethylase PHF2; GRC5; PHD finger protein 2; PHF2; KIAA0662
P55854	Experimental	Homo sapiens (Human)	Small ubiquitin-related modifier 3; SMT3 homolog 1; SUMO-2; Ubiquitin-like protein SMT3B; SUMO3; SMT3B; SMT3H1
P60953	Experimental	Homo sapiens (Human)	Cell division control protein 42 homolog; G25K GTP-binding protein; CDC42
O00444	Experimental	Homo sapiens (Human)	Serine/threonine-protein kinase PLK4; Polo-like kinase 4; Serine/threonine-protein kinase 18; Serine/threonine-protein kinase Sak; PLK4; SAK; STK18
P49450	Experimental	Homo sapiens (Human)	Histone H3-like centromeric protein A; Centromere autoantigen A; Centromere protein A; CENPA
P63165	Experimental	Homo sapiens (Human)	Small ubiquitin-related modifier 1; GAP-modifying protein 1; SMT3 homolog 3; Sentrin; Ubiquitin-homology domain protein PIC1; Ubiquitin-like protein SMT3C; Ubiquitin-like protein UBL1; SUMO1; SMT3C; SMT3H3; UBL1; OK/SW-cl.43
P67775	Experimental	Homo sapiens (Human)	Serine/threonine-protein phosphatase 2A catalytic subunit alpha isoform; Replication protein C; PPP2CA
Q99661	Experimental	Homo sapiens (Human)	Kinesin-like protein KIF2C; Kinesin-like protein 6; Mitotic centromere-associated kinesin; KIF2C; KNSL6
Q9P258	Experimental	Homo sapiens (Human)	Protein RCC2; RCC1-like protein TD-60; Telophase disk protein of 60 kDa; RCC2; KIAA1470; TD60
Q9Y266	Experimental	Homo sapiens (Human)	Nuclear migration protein nudC; Nuclear distribution protein C homolog; NUDC
Q9Y5N6	Experimental	Homo sapiens (Human)	Origin recognition complex subunit 6; ORC6; ORC6L
P30622	Experimental	Homo sapiens (Human)	CAP-Gly domain-containing linker protein 1; Cytoplasmic linker protein 1; Cytoplasmic linker protein 170 alpha-2; Reed-Sternberg intermediate filament-associated protein; Restin; CLIP1; CYLN1; RSN
Q02224	Experimental	Homo sapiens (Human)	Centromere-associated protein E; Centromere protein E; Kinesin-related protein CENPE; CENPE
Q53HL2	Experimental	Homo sapiens (Human)	Borealin; Cell division cycle-associated protein 8; Dasra-B; Pluripotent embryonic stem cell-related gene 3 protein; CDCA8; PESCRG3
Q96GD4	Experimental	Homo sapiens (Human)	Aurora kinase B; Aurora 1; Aurora- and IPL1-like midbody-associated protein 1; Aurora/IPL1-related kinase 2; STK-1; Serine/threonine-protein kinase 12; Serine/threonine-protein kinase 5; Serine/threonine-protein kinase aurora-B; AURKB; AIK2; AIM1; AIRK2; ARK2; STK1; STK12; STK5
Q9NQS7	Experimental	Homo sapiens (Human)	Inner centromere protein; INCENP
P30153	Experimental	Homo sapiens (Human)	Serine/threonine-protein phosphatase 2A 65 kDa regulatory subunit A alpha isoform; Medium tumor antigen-associated 61 kDa protein; PP2A subunit A isoform PR65-alpha; PP2A subunit A isoform R1-alpha; PPP2R1A
O00291	Experimental	Homo sapiens (Human)	Huntingtin-interacting protein 1; Huntingtin-interacting protein I; HIP1
O00562	Experimental	Homo sapiens (Human)	Membrane-associated phosphatidylinositol transfer protein 1; Drosophila retinal degeneration B homolog; Phosphatidylinositol transfer protein, membrane-associated 1; Pyk2 N-terminal domain-interacting receptor 2; PITPNM1; DRES9; NIR2; PITPNM
O14578	Experimental	Homo sapiens (Human)	Citron Rho-interacting kinase; Serine/threonine-protein kinase 21; CIT; CRIK; KIAA0949; STK21
O14662	Experimental	Homo sapiens (Human)	Syntaxin-16; STX16
O15294	Experimental	Homo sapiens (Human)	UDP-N-acetylglucosamine--peptide N-acetylglucosaminyltransferase 110 kDa subunit; O-GlcNAc transferase subunit p110; O-linked N-acetylglucosamine transferase 110 kDa subunit; OGT
O43765	Experimental	Homo sapiens (Human)	Small glutamine-rich tetratricopeptide repeat-containing protein alpha; Alpha-SGT; Vpu-binding protein; SGTA; SGT; SGT1
O75674	Experimental	Homo sapiens (Human)	TOM1-like protein 1; Src-activating and signaling molecule protein; Target of Myb-like protein 1; TOM1L1; SRCASM
O95425	Experimental	Homo sapiens (Human)	Supervillin; Archvillin; p205/p250; SVIL
O95630	Experimental	Homo sapiens (Human)	STAM-binding protein; Associated molecule with the SH3 domain of STAM; Endosome-associated ubiquitin isopeptidase; STAMBP; AMSH
O95832	Experimental	Homo sapiens (Human)	Claudin-1; Senescence-associated epithelial membrane protein; CLDN1; CLD1; SEMP1; UNQ481/PRO944
P02545	Experimental	Homo sapiens (Human)	Prelamin-A/C; LMNA; LMN1
P05556	Experimental	Homo sapiens (Human)	Integrin beta-1; Fibronectin receptor subunit beta; Glycoprotein IIa; VLA-4 subunit beta; ITGB1; FNRB; MDF2; MSK12
P05976	Experimental	Homo sapiens (Human)	Myosin light chain 1/3, skeletal muscle isoform; Myosin light chain alkali 1/2; MYL1
P06454	Experimental	Homo sapiens (Human)	Prothymosin alpha; PTMA; TMSA
P07355	Experimental	Homo sapiens (Human)	Annexin A2; Annexin II; Annexin-2; Calpactin I heavy chain; Calpactin-1 heavy chain; Chromobindin-8; Lipocortin II; Placental anticoagulant protein IV; Protein I; p36; ANXA2; ANX2; ANX2L4; CAL1H; LPC2D
P08134	Experimental	Homo sapiens (Human)	Rho-related GTP-binding protein RhoC; Rho cDNA clone 9; RHOC; ARH9; ARHC
P08670	Experimental	Homo sapiens (Human)	Vimentin; VIM
P09493	Experimental	Homo sapiens (Human)	Tropomyosin alpha-1 chain; Alpha-tropomyosin; Tropomyosin-1; TPM1; C15orf13; TMSA
P11021	Experimental	Homo sapiens (Human)	78 kDa glucose-regulated protein; Endoplasmic reticulum lumenal Ca(2+)-binding protein grp78; Heat shock 70 kDa protein 5; Immunoglobulin heavy chain-binding protein; HSPA5; GRP78
P11166	Experimental	Homo sapiens (Human)	Solute carrier family 2, facilitated glucose transporter member 1; Glucose transporter type 1, erythrocyte/brain; HepG2 glucose transporter; SLC2A1; GLUT1
P11233	Experimental	Homo sapiens (Human)	Ras-related protein Ral-A; RALA; RAL
P14625	Experimental	Homo sapiens (Human)	Endoplasmin; 94 kDa glucose-regulated protein; Heat shock protein 90 kDa beta member 1; Tumor rejection antigen 1; gp96 homolog; HSP90B1; GRP94; TRA1
P17661	Experimental	Homo sapiens (Human)	Desmin; DES
P20700	Experimental	Homo sapiens (Human)	Lamin-B1; LMNB1; LMN2; LMNB
P23528	Experimental	Homo sapiens (Human)	Cofilin-1; 18 kDa phosphoprotein; Cofilin, non-muscle isoform; CFL1; CFL
P24844	Experimental	Homo sapiens (Human)	Myosin regulatory light polypeptide 9; 20 kDa myosin light chain; MLC-2C; Myosin RLC; Myosin regulatory light chain 2, smooth muscle isoform; Myosin regulatory light chain 9; Myosin regulatory light chain MRLC1; MYL9; MLC2; MRLC1; MYRL2
P30291	Experimental	Homo sapiens (Human)	Wee1-like protein kinase; Wee1A kinase; WEE1
P31150	Experimental	Homo sapiens (Human)	Rab GDP dissociation inhibitor alpha; Guanosine diphosphate dissociation inhibitor 1; Oligophrenin-2; Protein XAP-4; GDI1; GDIL; OPHN2; RABGDIA; XAP4
P32856	Experimental	Homo sapiens (Human)	Syntaxin-2; Epimorphin; STX2; EPIM; STX2A; STX2B; STX2C
P37198	Experimental	Homo sapiens (Human)	Nuclear pore glycoprotein p62; 62 kDa nucleoporin; Nucleoporin Nup62; NUP62
P40818	Experimental	Homo sapiens (Human)	Ubiquitin carboxyl-terminal hydrolase 8; Deubiquitinating enzyme 8; Ubiquitin isopeptidase Y; Ubiquitin thioesterase 8; Ubiquitin-specific-processing protease 8; USP8; KIAA0055; UBPY
P46108	Experimental	Homo sapiens (Human)	Adapter molecule crk; Proto-oncogene c-Crk; p38; CRK
P46940	Experimental	Homo sapiens (Human)	Ras GTPase-activating-like protein IQGAP1; p195; IQGAP1; KIAA0051
P50402	Experimental	Homo sapiens (Human)	Emerin; EMD; EDMD; STA
P51178	Experimental	Homo sapiens (Human)	1-phosphatidylinositol 4,5-bisphosphate phosphodiesterase delta-1; Phosphoinositide phospholipase C-delta-1; Phospholipase C-III; Phospholipase C-delta-1; PLCD1
P51812	Experimental	Homo sapiens (Human)	Ribosomal protein S6 kinase alpha-3; 90 kDa ribosomal protein S6 kinase 3; Insulin-stimulated protein kinase 1; MAP kinase-activated protein kinase 1b; Ribosomal S6 kinase 2; pp90RSK2; RPS6KA3; ISPK1; MAPKAPK1B; RSK2
P55072	Experimental	Homo sapiens (Human)	Transitional endoplasmic reticulum ATPase; 15S Mg(2+)-ATPase p97 subunit; Valosin-containing protein; VCP
P60981	Experimental	Homo sapiens (Human)	Destrin; Actin-depolymerizing factor; DSTN; ACTDP; DSN
P61158	Experimental	Homo sapiens (Human)	Actin-related protein 3; Actin-like protein 3; ACTR3; ARP3
P61160	Experimental	Homo sapiens (Human)	Actin-related protein 2; Actin-like protein 2; ACTR2; ARP2
P61586	Experimental	Homo sapiens (Human)	Transforming protein RhoA; Rho cDNA clone 12; RHOA; ARH12; ARHA; RHO12
P62330	Experimental	Homo sapiens (Human)	ADP-ribosylation factor 6; ARF6
P62491	Experimental	Homo sapiens (Human)	Ras-related protein Rab-11A; YL8; RAB11A; RAB11
P62745	Experimental	Homo sapiens (Human)	Rho-related GTP-binding protein RhoB; Rho cDNA clone 6; RHOB; ARH6; ARHB
P63244	Experimental	Homo sapiens (Human)	Guanine nucleotide-binding protein subunit beta-2-like 1; Cell proliferation-inducing gene 21 protein; Guanine nucleotide-binding protein subunit beta-like protein 12.3; Human lung cancer oncogene 7 protein; Receptor for activated C kinase; Receptor of activated protein kinase C 1; GNB2L1; HLC7; PIG21
Q02952	Experimental	Homo sapiens (Human)	A-kinase anchor protein 12; A-kinase anchor protein 250 kDa; Gravin; Myasthenia gravis autoantigen; AKAP12; AKAP250
Q03252	Experimental	Homo sapiens (Human)	Lamin-B2; LMNB2; LMN2
Q07157	Experimental	Homo sapiens (Human)	Tight junction protein ZO-1; Tight junction protein 1; Zona occludens protein 1; Zonula occludens protein 1; TJP1; ZO1
Q08379	Experimental	Homo sapiens (Human)	Golgin subfamily A member 2; 130 kDa cis-Golgi matrix protein; GM130 autoantigen; Golgin-95; GOLGA2
Q08945	Experimental	Homo sapiens (Human)	FACT complex subunit SSRP1; Chromatin-specific transcription elongation factor 80 kDa subunit; Facilitates chromatin transcription complex 80 kDa subunit; Facilitates chromatin transcription complex subunit SSRP1; Recombination signal sequence recognition protein 1; Structure-specific recognition protein 1; T160; SSRP1; FACT80
Q12959	Experimental	Homo sapiens (Human)	Disks large homolog 1; Synapse-associated protein 97; hDlg; DLG1
Q13017	Experimental	Homo sapiens (Human)	Rho GTPase-activating protein 5; Rho-type GTPase-activating protein 5; p190-B; ARHGAP5; RHOGAP5
Q13490	Experimental	Homo sapiens (Human)	Baculoviral IAP repeat-containing protein 2; C-IAP1; IAP homolog B; Inhibitor of apoptosis protein 2; RING finger protein 48; TNFR2-TRAF-signaling complex protein 2; BIRC2; API1; IAP2; MIHB; RNF48
Q13618	Experimental	Homo sapiens (Human)	Cullin-3; CUL3; KIAA0617
Q14118	Experimental	Homo sapiens (Human)	Dystroglycan; Dystrophin-associated glycoprotein 1; DAG1
Q14145	Experimental	Homo sapiens (Human)	Kelch-like ECH-associated protein 1; Cytosolic inhibitor of Nrf2; Kelch-like protein 19; KEAP1; INRF2; KIAA0132; KLHL19
Q15311	Experimental	Homo sapiens (Human)	RalA-binding protein 1; 76 kDa Ral-interacting protein; Dinitrophenyl S-glutathione ATPase; Ral-interacting protein 1; RALBP1; RLIP1; RLIP76
Q15349	Experimental	Homo sapiens (Human)	Ribosomal protein S6 kinase alpha-2; 90 kDa ribosomal protein S6 kinase 2; MAP kinase-activated protein kinase 1c; Ribosomal S6 kinase 3; pp90RSK3; RPS6KA2; MAPKAPK1C; RSK3
Q15418	Experimental	Homo sapiens (Human)	Ribosomal protein S6 kinase alpha-1; 90 kDa ribosomal protein S6 kinase 1; MAP kinase-activated protein kinase 1a; Ribosomal S6 kinase 1; RPS6KA1; MAPKAPK1A; RSK1
Q16625	Experimental	Homo sapiens (Human)	Occludin; OCLN
Q7LBR1	Experimental	Homo sapiens (Human)	Charged multivesicular body protein 1b; CHMP1.5; Chromatin-modifying protein 1b; Vacuolar protein sorting-associated protein 46-2; CHMP1B; C18orf2
Q8IWB6	Experimental	Homo sapiens (Human)	Inactive serine/threonine-protein kinase TEX14; Protein kinase-like protein SgK307; Sugen kinase 307; Testis-expressed sequence 14; Testis-expressed sequence 14 protein; TEX14; SGK307
Q8N3E9	Experimental	Homo sapiens (Human)	1-phosphatidylinositol 4,5-bisphosphate phosphodiesterase delta-3; Phosphoinositide phospholipase C-delta-3; Phospholipase C-delta-3; PLCD3; KIAA1964
Q8NBX0	Experimental	Homo sapiens (Human)	Saccharopine dehydrogenase-like oxidoreductase; SCCPDH; CGI-49
Q8NF91	Experimental	Homo sapiens (Human)	Nesprin-1; Enaptin; Myocyte nuclear envelope protein 1; Nuclear envelope spectrin repeat protein 1; Synaptic nuclear envelope protein 1; SYNE1; C6orf98; KIAA0796; KIAA1262; KIAA1756; MYNE1
Q8WYJ6	Experimental	Homo sapiens (Human)	Septin-1; LARP; Peanut-like protein 3; Serologically defined breast cancer antigen NY-BR-24; SEPT1; DIFF6; PNUTL3
Q8WYL5	Experimental	Homo sapiens (Human)	Protein phosphatase Slingshot homolog 1; SSH-like protein 1; SSH1; KIAA1298; SSH1L
Q99829	Experimental	Homo sapiens (Human)	Copine-1; Copine I; CPNE1; CPN1
Q99961	Experimental	Homo sapiens (Human)	Endophilin-A2; EEN fusion partner of MLL; Endophilin-2; Extra eleven-nineteen leukemia fusion gene protein; SH3 domain protein 2B; SH3 domain-containing GRB2-like protein 1; SH3GL1; CNSA1; SH3D2B
Q9BV40	Experimental	Homo sapiens (Human)	Vesicle-associated membrane protein 8; Endobrevin; VAMP8
Q9H3U1	Experimental	Homo sapiens (Human)	Protein unc-45 homolog A; GCUNC-45; Smooth muscle cell-associated protein 1; UNC45A; SMAP1
Q9H4B7	Experimental	Homo sapiens (Human)	Tubulin beta-1 chain; TUBB1
Q9H8V3	Experimental	Homo sapiens (Human)	Protein ECT2; Epithelial cell-transforming sequence 2 oncogene; ECT2
Q9HCD5	Experimental	Homo sapiens (Human)	Nuclear receptor coactivator 5; Coactivator independent of AF-2; NCOA5; KIAA1637
Q9NQ66	Experimental	Homo sapiens (Human)	1-phosphatidylinositol 4,5-bisphosphate phosphodiesterase beta-1; PLC-154; Phosphoinositide phospholipase C-beta-1; Phospholipase C-I; Phospholipase C-beta-1; PLCB1; KIAA0581
Q9NQC7	Experimental	Homo sapiens (Human)	Ubiquitin carboxyl-terminal hydrolase CYLD; Deubiquitinating enzyme CYLD; Ubiquitin thioesterase CYLD; Ubiquitin-specific-processing protease CYLD; CYLD; CYLD1; KIAA0849; HSPC057
Q9NQT8	Experimental	Homo sapiens (Human)	Kinesin-like protein KIF13B; Kinesin-like protein GAKIN; KIF13B; GAKIN; KIAA0639
Q9NQW6	Experimental	Homo sapiens (Human)	Actin-binding protein anillin; ANLN
Q9P2Y5	Experimental	Homo sapiens (Human)	UV radiation resistance-associated gene protein; p63; UVRAG
Q9UDY2	Experimental	Homo sapiens (Human)	Tight junction protein ZO-2; Tight junction protein 2; Zona occludens protein 2; Zonula occludens protein 2; TJP2; X104; ZO2
Q9UFW8	Experimental	Homo sapiens (Human)	CGG triplet repeat-binding protein 1; 20 kDa CGG-binding protein; p20-CGGBP DNA-binding protein; CGGBP1; CGGBP
Q9UHB6	Experimental	Homo sapiens (Human)	LIM domain and actin-binding protein 1; Epithelial protein lost in neoplasm; LIMA1; EPLIN; SREBP3; PP624
Q9UIF7	Experimental	Homo sapiens (Human)	A/G-specific adenine DNA glycosylase; MutY homolog; MUTYH; MYH
Q9UKX2	Experimental	Homo sapiens (Human)	Myosin-2; Myosin heavy chain 2; Myosin heavy chain 2a; Myosin heavy chain IIa; Myosin heavy chain, skeletal muscle, adult 2; MYH2; MYHSA2
Q9ULW0	Experimental	Homo sapiens (Human)	Targeting protein for Xklp2; Differentially expressed in cancerous and non-cancerous lung cells 2; Hepatocellular carcinoma-associated antigen 519; Protein fls353; Restricted expression proliferation-associated protein 100; TPX2; C20orf1; C20orf2; DIL2; HCA519
Q9UM54	Experimental	Homo sapiens (Human)	Unconventional myosin-VI; Unconventional myosin-6; MYO6; KIAA0389
Q9UN37	Experimental	Homo sapiens (Human)	Vacuolar protein sorting-associated protein 4A; Protein SKD2; VPS4-1; VPS4A; VPS4
Q9UPT5	Experimental	Homo sapiens (Human)	Exocyst complex component 7; Exocyst complex component Exo70; EXOC7; EXO70; KIAA1067
Q9Y371	Experimental	Homo sapiens (Human)	Endophilin-B1; Bax-interacting factor 1; SH3 domain-containing GRB2-like protein B1; SH3GLB1; KIAA0491; CGI-61
Q9Y490	Experimental	Homo sapiens (Human)	Talin-1; TLN1; KIAA1027; TLN
Q9Y5K6	Experimental	Homo sapiens (Human)	CD2-associated protein; Adapter protein CMS; Cas ligand with multiple SH3 domains; CD2AP
O43663	Experimental	Homo sapiens (Human)	Protein regulator of cytokinesis 1; PRC1
O95235	Experimental	Homo sapiens (Human)	Kinesin-like protein KIF20A; GG10_2; Mitotic kinesin-like protein 2; Rab6-interacting kinesin-like protein; Rabkinesin-6; KIF20A; MKLP2; RAB6KIFL
O95239	Experimental	Homo sapiens (Human)	Chromosome-associated kinesin KIF4A; Chromokinesin-A; KIF4A; KIF4
P33176	Experimental	Homo sapiens (Human)	Kinesin-1 heavy chain; Conventional kinesin heavy chain; Ubiquitous kinesin heavy chain; KIF5B; KNS; KNS1
P42345	Experimental	Homo sapiens (Human)	Serine/threonine-protein kinase mTOR; FK506-binding protein 12-rapamycin complex-associated protein 1; FKBP12-rapamycin complex-associated protein; Mammalian target of rapamycin; Mechanistic target of rapamycin; Rapamycin and FKBP12 target 1; Rapamycin target protein 1; MTOR; FRAP; FRAP1; FRAP2; RAFT1; RAPT1
Q02241	Experimental	Homo sapiens (Human)	Kinesin-like protein KIF23; Kinesin-like protein 5; Mitotic kinesin-like protein 1; KIF23; KNSL5; MKLP1
Q96Q89	Experimental	Homo sapiens (Human)	Kinesin-like protein KIF20B; Cancer/testis antigen 90; Kinesin-related motor interacting with PIN1; M-phase phosphoprotein 1; KIF20B; KRMP1; MPHOSPH1
Q9H0H5	Experimental	Homo sapiens (Human)	Rac GTPase-activating protein 1; Male germ cell RacGap; Protein CYK4 homolog; RACGAP1; KIAA1478; MGCRACGAP
O76064	Experimental	Homo sapiens (Human)	E3 ubiquitin-protein ligase RNF8; RING finger protein 8; RNF8; KIAA0646
P54132	Experimental	Homo sapiens (Human)	Bloom syndrome protein; DNA helicase, RecQ-like type 2; RecQ protein-like 3; BLM; RECQ2; RECQL3
Q05193	Experimental	Homo sapiens (Human)	Dynamin-1; DNM1; DNM
A1X283	Computational	Homo sapiens (Human)	SH3 and PX domain-containing protein 2B; Adapter protein HOFI; Factor for adipocyte differentiation 49; Tyrosine kinase substrate with four SH3 domains; SH3PXD2B; FAD49; KIAA1295; TKS4
C9JNS8	Computational	Homo sapiens (Human)	GRID2IP
E7EPK1	Computational	Homo sapiens (Human)	44811
E7ES33	Computational	Homo sapiens (Human)	44811
E9PKC0	Computational	Homo sapiens (Human)	PLEKHA7
ENSP00000307496	Computational	Homo sapiens (Human)	INADL
ENSP00000355605	Computational	Homo sapiens (Human)	EXOC8
ENSP00000371576	Computational	Homo sapiens (Human)	RP11-307N16.6
F5H2A3	Computational	Homo sapiens (Human)	Oxysterol-binding protein; OSBP2
F5H4R0	Computational	Homo sapiens (Human)	EVI5
F5H6L9	Computational	Homo sapiens (Human)	DYRK4
F8W6L6	Computational	Homo sapiens (Human)	MYH10
G3V394	Computational	Homo sapiens (Human)	MYO5A
H0YLE8	Computational	Homo sapiens (Human)	IQGAP1
J3KNB8	Computational	Homo sapiens (Human)	MAP3K4
J3KQA9	Computational	Homo sapiens (Human)	MTUS2
O14530	Computational	Homo sapiens (Human)	Thioredoxin domain-containing protein 9; ATP-binding protein associated with cell differentiation; Protein 1-4; TXNDC9; APACD
O14561	Computational	Homo sapiens (Human)	Acyl carrier protein, mitochondrial; CI-SDAP; NADH-ubiquinone oxidoreductase 9.6 kDa subunit; NDUFAB1
O14744	Computational	Homo sapiens (Human)	Protein arginine N-methyltransferase 5; 72 kDa ICln-binding protein; Histone-arginine N-methyltransferase PRMT5; Jak-binding protein 1; Shk1 kinase-binding protein 1 homolog; PRMT5; HRMT1L5; IBP72; JBP1; SKB1
O43294	Computational	Homo sapiens (Human)	Transforming growth factor beta-1-induced transcript 1 protein; Androgen receptor coactivator 55 kDa protein; Androgen receptor-associated protein of 55 kDa; Hydrogen peroxide-inducible clone 5 protein; TGFB1I1; ARA55
O43586	Computational	Homo sapiens (Human)	Proline-serine-threonine phosphatase-interacting protein 1; CD2-binding protein 1; H-PIP; PSTPIP1; CD2BP1
O60711	Computational	Homo sapiens (Human)	Leupaxin; LPXN; LDLP
O60861	Computational	Homo sapiens (Human)	Growth arrest-specific protein 7; GAS7; KIAA0394
O75648	Computational	Homo sapiens (Human)	Mitochondrial tRNA-specific 2-thiouridylase 1; MTO2 homolog; TRMU; MTU1; TRMT1
O75844	Computational	Homo sapiens (Human)	CAAX prenyl protease 1 homolog; Farnesylated proteins-converting enzyme 1; Prenyl protein-specific endoprotease 1; Zinc metalloproteinase Ste24 homolog; ZMPSTE24; FACE1; STE24
O94973	Computational	Homo sapiens (Human)	AP-2 complex subunit alpha-2; 100 kDa coated vesicle protein C; Adapter-related protein complex 2 subunit alpha-2; Adaptor protein complex AP-2 subunit alpha-2; Alpha-adaptin C; Alpha2-adaptin; Clathrin assembly protein complex 2 alpha-C large chain; Huntingtin yeast partner J; Huntingtin-interacting protein 9; Huntingtin-interacting protein J; Plasma membrane adaptor HA2/AP2 adaptin alpha C subu…
O95067	Computational	Homo sapiens (Human)	G2/mitotic-specific cyclin-B2; CCNB2
P00540	Computational	Homo sapiens (Human)	Proto-oncogene serine/threonine-protein kinase mos; Oocyte maturation factor mos; Proto-oncogene c-Mos; MOS
P06753	Computational	Homo sapiens (Human)	Tropomyosin alpha-3 chain; Gamma-tropomyosin; Tropomyosin-3; Tropomyosin-5; TPM3
P11488	Computational	Homo sapiens (Human)	Guanine nucleotide-binding protein G(t) subunit alpha-1; Transducin alpha-1 chain; GNAT1; GNATR
P12814	Computational	Homo sapiens (Human)	Alpha-actinin-1; Alpha-actinin cytoskeletal isoform; F-actin cross-linking protein; Non-muscle alpha-actinin-1; ACTN1
P12931	Computational	Homo sapiens (Human)	Proto-oncogene tyrosine-protein kinase Src; Proto-oncogene c-Src; pp60c-src; SRC; SRC1
P13797	Computational	Homo sapiens (Human)	Plastin-3; T-plastin; PLS3
P35240	Computational	Homo sapiens (Human)	Merlin; Moesin-ezrin-radixin-like protein; Neurofibromin-2; Schwannomerlin; Schwannomin; NF2; SCH
P35580	Computational	Homo sapiens (Human)	Myosin-10; Cellular myosin heavy chain, type B; Myosin heavy chain 10; Myosin heavy chain, non-muscle IIb; Non-muscle myosin heavy chain B; Non-muscle myosin heavy chain IIb; MYH10
P42566	Computational	Homo sapiens (Human)	Epidermal growth factor receptor substrate 15; Protein AF-1p; EPS15; AF1P
P47755	Computational	Homo sapiens (Human)	F-actin-capping protein subunit alpha-2; CapZ alpha-2; CAPZA2
P48739	Computational	Homo sapiens (Human)	Phosphatidylinositol transfer protein beta isoform; PITPNB
P60709	Computational	Homo sapiens (Human)	Actin, cytoplasmic 1; Beta-actin; ACTB
P61224	Computational	Homo sapiens (Human)	Ras-related protein Rap-1b; GTP-binding protein smg p21B; RAP1B; OK/SW-cl.11
P63261	Computational	Homo sapiens (Human)	Actin, cytoplasmic 2; Gamma-actin; ACTG1; ACTB; ACTG
Q00005	Computational	Homo sapiens (Human)	Serine/threonine-protein phosphatase 2A 55 kDa regulatory subunit B beta isoform; PP2A subunit B isoform B55-beta; PP2A subunit B isoform PR55-beta; PP2A subunit B isoform R2-beta; PP2A subunit B isoform beta; PPP2R2B
Q12951	Computational	Homo sapiens (Human)	Forkhead box protein I1; Forkhead-related protein FKHL10; Forkhead-related transcription factor 6; Hepatocyte nuclear factor 3 forkhead homolog 3; FOXI1; FKHL10; FREAC6
Q13164	Computational	Homo sapiens (Human)	Mitogen-activated protein kinase 7; Big MAP kinase 1; Extracellular signal-regulated kinase 5; MAPK7; BMK1; ERK5; PRKM7
Q13362	Computational	Homo sapiens (Human)	Serine/threonine-protein phosphatase 2A 56 kDa regulatory subunit gamma isoform; PP2A B subunit isoform B'-gamma; PP2A B subunit isoform B56-gamma; PP2A B subunit isoform PR61-gamma; PP2A B subunit isoform R5-gamma; Renal carcinoma antigen NY-REN-29; PPP2R5C; KIAA0044
Q13489	Computational	Homo sapiens (Human)	Baculoviral IAP repeat-containing protein 3; Apoptosis inhibitor 2; C-IAP2; IAP homolog C; Inhibitor of apoptosis protein 1; RING finger protein 49; TNFR2-TRAF-signaling complex protein 1; BIRC3; API2; IAP1; MIHC; RNF49
Q15019	Computational	Homo sapiens (Human)	Septin-2; Neural precursor cell expressed developmentally down-regulated protein 5; SEPT2; DIFF6; KIAA0158; NEDD5
Q15833	Computational	Homo sapiens (Human)	Syntaxin-binding protein 2; Protein unc-18 homolog 2; Protein unc-18 homolog B; STXBP2; UNC18B
Q16513	Computational	Homo sapiens (Human)	Serine/threonine-protein kinase N2; PKN gamma; Protein kinase C-like 2; Protein-kinase C-related kinase 2; PKN2; PRK2; PRKCL2
Q4G0A6	Computational	Homo sapiens (Human)	Protein FAM188B; FAM188B; C7orf67
Q5TEA6	Computational	Homo sapiens (Human)	Protein sel-1 homolog 2; Suppressor of lin-12-like protein 2; SEL1L2; C20orf50
Q68G74	Computational	Homo sapiens (Human)	LIM/homeobox protein Lhx8; LHX8
Q7Z628	Computational	Homo sapiens (Human)	Neuroepithelial cell-transforming gene 1 protein; Proto-oncogene p65 Net1; Rho guanine nucleotide exchange factor 8; NET1; ARHGEF8
Q7Z6M1	Computational	Homo sapiens (Human)	Rab9 effector protein with kelch motifs; 40 kDa Rab9 effector protein; p40; RABEPK; RAB9P40
Q86VI3	Computational	Homo sapiens (Human)	Ras GTPase-activating-like protein IQGAP3; IQGAP3
Q8IVF7	Computational	Homo sapiens (Human)	Formin-like protein 3; Formin homology 2 domain-containing protein 3; WW domain-binding protein 3; FMNL3; FHOD3; KIAA2014; WBP3
Q8NBH2	Computational	Homo sapiens (Human)	Kyphoscoliosis peptidase; KY
Q8NFA0	Computational	Homo sapiens (Human)	Ubiquitin carboxyl-terminal hydrolase 32; Deubiquitinating enzyme 32; Renal carcinoma antigen NY-REN-60; Ubiquitin thioesterase 32; Ubiquitin-specific-processing protease 32; USP32; USP10
Q8NHR9	Computational	Homo sapiens (Human)	Profilin-4; Profilin IV; PFN4
Q8WWN9	Computational	Homo sapiens (Human)	Interactor protein for cytohesin exchange factors 1; Phosphoinositide-binding protein PIP3-E; IPCEF1; KIAA0403
Q92819	Computational	Homo sapiens (Human)	Hyaluronan synthase 2; Hyaluronate synthase 2; Hyaluronic acid synthase 2; HAS2
Q92973	Computational	Homo sapiens (Human)	Transportin-1; Importin beta-2; Karyopherin beta-2; M9 region interaction protein; TNPO1; KPNB2; MIP1; TRN
Q96EW2	Computational	Homo sapiens (Human)	HSPB1-associated protein 1; 27 kDa heat shock protein-associated protein 1; Protein associated with small stress protein 1; HSPBAP1; PASS1
Q99640	Computational	Homo sapiens (Human)	Membrane-associated tyrosine- and threonine-specific cdc2-inhibitory kinase; Myt1 kinase; PKMYT1; MYT1
Q99733	Computational	Homo sapiens (Human)	Nucleosome assembly protein 1-like 4; Nucleosome assembly protein 2; NAP1L4; NAP2
Q9BQI5	Computational	Homo sapiens (Human)	SH3-containing GRB2-like protein 3-interacting protein 1; Endophilin-3-interacting protein; SGIP1
Q9BSK0	Computational	Homo sapiens (Human)	MARVEL domain-containing protein 1; MARVELD1; MRVLDC1
Q9H720	Computational	Homo sapiens (Human)	PGAP2-interacting protein; Cell wall biogenesis protein 43 C-terminal homolog; CWH43; PGAP2IP
Q9H9S4	Computational	Homo sapiens (Human)	Calcium-binding protein 39-like; Antigen MLAA-34; MO25beta; Mo25-like protein; CAB39L
Q9HBY8	Computational	Homo sapiens (Human)	Serine/threonine-protein kinase Sgk2; Serum/glucocorticoid-regulated kinase 2; SGK2
Q9NSV4	Computational	Homo sapiens (Human)	Protein diaphanous homolog 3; Diaphanous-related formin-3; MDia2; DIAPH3; DIAP3
Q9P0U3	Computational	Homo sapiens (Human)	Sentrin-specific protease 1; Sentrin/SUMO-specific protease SENP1; SENP1
Q9P1U1	Computational	Homo sapiens (Human)	Actin-related protein 3B; ARP3-beta; Actin-like protein 3B; Actin-related protein ARP4; ACTR3B; ARP11; ARP4
Q9UIF3	Computational	Homo sapiens (Human)	Tektin-2; Tektin-t; Testicular tektin; Testicular tektin B1-like protein; TEKT2
Q9ULV0	Computational	Homo sapiens (Human)	Unconventional myosin-Vb; MYO5B; KIAA1119
Q9Y243	Computational	Homo sapiens (Human)	RAC-gamma serine/threonine-protein kinase; Protein kinase Akt-3; Protein kinase B gamma; RAC-PK-gamma; STK-2; AKT3; PKBG
Q9Y6M4	Computational	Homo sapiens (Human)	Casein kinase I isoform gamma-3; CSNK1G3
